# Supplementary material for: Inferring Meaningful Communities from Topology-Constrained Correlation Networks
Source: PLoS One. 2014 Nov 19;9(11):e113438. doi: 10.1371/journal.pone.0113438 (PMC4237410; doi:10.1371/journal.pone.0113438)
Supplement: File S1 — Data File. The data is available as supporting information as a compressed TAR file named File S1.tar.gz containing the files Amy135.gm and sen110kh.2008.USA.roll.call.txt. File sen110kh.2008.USA.roll.call.txt. It contains the information of the Roll-Call votings in 2008 for the US Senate. This information is available also in VoteView [35]. The file is space-delimited text file where each line represents a Senator. The first field corresponds to the Senator's code, followed by the state they represent. After the state, a number indicating party affiliation, followed by the lastname of the Senator. The last field correspond to the Roll-Call votes. File Amy135.gm. It contains the centroid coordinates in a semicolon-delimited format. In this format the first field correspond to the name of the structure and the X, Y, and Z coordinates for the centroid of each homologous aminoacids are stored sequentially. There is one line per structure (135 in this dataset), and 3 times the number of homologous residues coordinates entries. (GZ) [file pone.0113438.s001.gz]

Archive with 2 entries (2 files):
- sen110kh.2008.USA_roll.call.txt
- Amy135.gm
