# Supplementary material for: Inferring Meaningful Communities from Topology-Constrained Correlation Networks
Source: PLoS One. 2014 Nov 19;9(11):e113438. doi: 10.1371/journal.pone.0113438 (PMC4237410; doi:10.1371/journal.pone.0113438)
Supplement: File S1 — Data File. The data is available as supporting information as a compressed TAR file named File S1.tar.gz containing the files Amy135.gm and sen110kh.2008.USA.roll.call.txt. File sen110kh.2008.USA.roll.call.txt. It contains the information of the Roll-Call votings in 2008 for the US Senate. This information is available also in VoteView [35]. The file is space-delimited text file where each line represents a Senator. The first field corresponds to the Senator's code, followed by the state they represent. After the state, a number indicating party affiliation, followed by the lastname of the Senator. The last field correspond to the Roll-Call votes. File Amy135.gm. It contains the centroid coordinates in a semicolon-delimited format. In this format the first field correspond to the name of the structure and the X, Y, and Z coordinates for the centroid of each homologous aminoacids are stored sequentially. There is one line per structure (135 in this dataset), and 3 times the number of homologous residues coordinates entries. (GZ) [file pone.0113438.s001.gz › sen110kh.2008.USA_roll.call.txt]

1109991099 0USA     200  BUSH       999999999999999999999169999999991911999111961919116999999916999699199999996991999999999999999999999999999999999999119999999996619966999199999999996999191999919999999966969996999996999999999999999999999999916999999969999999999969999999111111999999999996999919919999999999999999999996999999999999999999999999611619996991619999691199699996996669996669969999999669969999999996999999999999999999691699999699696611999916969999999999999999999999999991969996119969699991969999999999996999996999999999999999999999999999999999999999999999969999999699999199999696999969699999196919969999916616999666916969999169169196669169119999699991999199999999999999696996999919199
1104970041 0ALABAMA 20001SESSIONS   116161111111911616111166111111161111611111661616116616119916111616116661616111111111111111161611611161116119161116111661111166611666161111161611116111611616111611166661111666161111111166116161616161161166666111691611166119996166666116611111616611116666666111111616166116116111616111119111161611111111111116611616666111611111111161166661116661616666161666111611161111166611111166116116611111611611999966666611116616166111111666666111111666161111161166166666666611161111111166116161661116161161611661116116161116611111161116116161116111116116111116611116111161666611111666611611116611666166616616161111166116661961111666611116161161666616661616116116666616616
1109465941 0ALABAMA 20001SHELBY     116666611111161616111666611111161111611111661111116116111116111611116611616111111111111111161611616161116611161116111661111166611666161111161611116111611666111611666661111666111111111116111161616161161166666161611611116111666966616116611111616111116666616111111616116116116111611611119111161611111111111116611616166111611111111161161661116661616611161661161611161111111661611166116111611116111611161166666111116616166111161666666111111666161111166166166666666611161111111111116161661116161161611661116116166111611111661116116161116111111111161111611116111161666611111661111611111611669166616616661111161116661161119916611661161161666611661116116116666616616
1104030081 0ALASKA  20001MURKOWSKI  111166111111116616111166611111161111611111661111119911119916111611111191116111111111111116661611616161161111111116111166111166111666111111116661116116111666111611666661111616111616161611116161616111166666166161611166666111611161611111611111616111116666616661111616116166116111616611619166666611111166666161111691161111161116111111611111616661616611161111161611161991166611611161611111111111111666616111166111116616161116611116661111111666161111161166166616666611161166111111116911611116161161611161116116161661111661661161611661116111161166661111611116611161116611111166161661111616966696611666161111111196661111119916166661161161666611661611116116111111116
1101210981 0ALASKA  20001STEVENS    111661111111116616111169999999999111611111661611116911111116111611111111116111111111111116661616616161161111661116111166611116111666111111116696616116111666111611666661111616111616161161116161616161166666167161611616669161611161616111611111616111116696616611111616116116116111196611611691661611116166666111111611161161161116111111611111116661616611161111161611161111166111611161661111111116111666616111161111116616166666616166661191111666161111161166116666666611161166111111116111611116161161611161116116161661161661661161116691116111161166661111611116611161116611111161111611111611169196611616161111111116661111119916166661199161696611661611116119111111119
1101542961 0ARIZONA 20001KYL        116661111111111616111161611111169611616116661611119916119916666619116661616111111111111111161611661161116111161116111661111166616666161111661111166116111666111611616666111616611616166161666161616661666666166161616666116111666661111111111116616111116996666111111616116116166111616611161111161666111111116116611616166111611111111166616666116661616666161661111611166111661611116666116616611111611611111666666611116666191111111661661666161666161111161666166666666611161116111161116161666116161161616661116116161111611111161116116661116116616616111116611116111161666166111666661611116616669666616669996661166666661166116661611116166661666666661116166116666611116
1101503961 0ARIZONA 20001MCCAIN     916661611111111611111161611111169111611111696611119919999996666616999999919999999111111199999999991161116111191116919999911166111999999999999999999999999999999999999999999999911696199991666161616661666999919999999999999999999961999999111199616111916996666111111116116116169999999999991999999966111111611116619999166199999999999999999999116661616699999999999999996111666616999991119999999999911999999969999999999999999999999999999999999666199999999999119966666611161999999999999999999116161161611199999999999999999911161111199999999999199999999999999999999999999999999999999999999999999999999999999999999999999999999999999999999999999999999999999999999611116
1104030142 0ARKANSA 10001PRYOR      111116111111161166111616661616111111161111611111111111161111111161161111116111661161661166666166166616661666616661111166611111111111111111116666111611611111111161666661111116111611111611661111116161166166161116116116661166166111161116611111111611111111111666166111661661611111111111611666616111666666666661111611111166161166111111161111611116116611111116161116161111111161611111661111111116111666616111111161161111116666666616666111111161111111111111116616666611111166111111611111111161616616161116111116616661116666616661661111111611161166661111161111611111111161616111116666611111111111111116671111111196661111111116166661111111111111111611111111111111111
1102930542 0ARKANSA 10001LINCOLN    111116111111161166111616661616111111161111611111111111169111111161161111111111661161661166666666166616661666616661161166111111161111111111116666611611111111111161666161111116116616161611661111111111166611911116116116661666111111161666111199111611111111111666166111661661619111111111619666616111666666666661111119999999999999991111161111611116116111611116161116161111111161611111661111111116111166616111111161161111116666666616666111111161111116111111111616666111111166111611611111111161616611161116111119666661116666611661661111111611161166661111161111611111111161616111116166611111111111111116661111111116611111111116166661111111111111111611111111111111196
1101501171 0CALIFOR 10001BOXER      111716199111161166111616661616199111161111611111991111161111666161161116111111661166661166666166166666661666616661161166611111161111111111116666111611611111116161666116611111116116661611661616161616611666161116166611611169999911111661171111111611111111111666166161661661611111116111611666616111666666666661119961111166169166111111161999611116161911611116161116111111111161611111661161111116199966616111111161161161111666666111116199996111611116611111111111111166111169916611111111111161616616161116161666616661116666666661661111199999161166661111161111611111611619611111116166611661111111111116671116111111116611119916166661111111111111111611111111199161111
1104930071 0CALIFOR 10001FEINSTEIN  111116111111161166111616661616111111161111616111111111161111666161161116111111661166661166666166166666661666616661161166611111161111111111116666111611619111116161666116111116116616161611666616161616666611111116196611611666111111111111111111111661111991111666199161661661611111116111611666616111666666666661111111111166166166111111161111611116111111111111161116111111111161611111661161111116111199616111111111161111111666666111116111111999999916611111111616616116111166116611111111111161616616161116161666616661116666666661661111161611161166661911161111611111611611611111116166611661119111111116661111111116611111111116166661111111111111111611111111191111111
1102910862 0COLORAD 20001ALLARD     116661199111111616111161111111191111611111661611116616111116616616116661666119111111111111111611611161116111161116111166611166611666161111661111166116991666111616661661111666111661116166116161616161166166666161611666116611666666616111611199616111116966666111111616116116166111611611611111161661111111111116611616166111611111161161616661116661916666161666111611161611666616111666116116611161611611161666666611116616161111611166661111119666166111161666666666666611161111111166116161666116161161611661116116161116611111161116116161116199961116161116611116111161666616161666611611116611666166616616119611166616661161119961611116199999966611661116616116166616616
1104050062 0COLORAD 10001SALAZAR    111116111111161116111616661616111111161111611111111111161111111161161111111111661161661166666666166616661666616661161166611111111111111111116666111611111611116161666661111116616616161611666616161616666611111116166116661666111111111161111111111611111111111666166161661661616111111111611666616611666666666661111111111166161166111111161111611116116111111116161116161111111161611111661111111116116166616111111161161111116666666616166111111161111111611111111611616111111166111161611111111161616616161116161616666661116666616661661111161611161166661111161111611111616611611111116166611111111111111116671111111116611111111116166661111111111111111611111111111111111
11014213_1 0CONNECT 10001DODD       111116999111161166111616669996111111161111611111991191169991111161999116111161661999999966666166166666661666616661161166611111999911111111116666611699999116116161661116611199116116699991661999999999999611119996999999669616111111111661111111111699911111111666166161661661619911199999999666616111669666666661196199999999169999999999161999691116161691611116166999119999119161999999999999999999999999999911999999966199919999999119999999996999999916611111111111116666111166111999111111111161616616161116161666616661116666666661661111166611166196661111161111611911666611611111116166611661111111111116661116111111116611111116166661111111111111111611111111111111111
11015704_1 0CONNECT 10001LIEBERMAN  111166111111161161111116661616111111161111661111116111111111116161161116116111661166661166666166166666661666616661111166691116161111111111166666616611111111116161661161111116616616199611661616161616616611116116166111611666111111111661111111616111116696111666161161611661611111111111611696616111666666666661111611119166161166111911611111611661116611111111161111161111111161611111661161111116111169616111111111116111111666666611116111119166111111999991116666666611161166111669611111111161616616161116161666616661116666116661661111116699161166661911161111611111666111611111116166611611111111111119991111111116661111111116166661111111111111111611111111111111111
1101410111 0DELAWAR 10001BIDEN      911116199111161161119616661696111199199111611999111199969991111169161116111161999166661199999999996666661666616661961166611111119991111111116999991999999111116161966116191191116116161991661616161616611611919916166699999996111111119999111111111699999991191666166161661661619911111111619966616111666666666661116169999999999999999991161111611111999191611199999999119999999161999999999999999999966169999991199999961199919999999119999999999999999916619911111111116166111166116611611911111169616616161116161666616661116666666661661111169911161166661111999911611911999911611111116166611111999991111116661116111111111611111116166661111111111111119999999999999911199
1101501511 0DELAWAR 10001CARPER     111116111111111161111996661616111111161111611111111111111111111161161116111111661166661166666666166666661666616661161661611111111111111111116966111611111111116161661166111116116616161611661616166611666611111116116111661166111111111611111111111611111191111666166161661661616111116111611696616611666666666661111111111166161166111111111111611116116111111111111116161111111161611111661111111116116166616111111111161111611666666116166111111161111111611111116116666611111166111661611111111161616666166616161166166661116666666661661611111611166166661111161111611111666616611111616166611111119111111116661111111116661111111116166661111911111111111611111661111111111
1104050143 0FLORIDA 20001MARTINEZ   116661111111111616111166611111169111616111699611116616111116666616111661616111111111111111111611611161111111161116111611111166611966161111666111116111111616111611666661111616616616166161616161616661666666116161661616116611616661111111111116616111116696666111111616116116166111616611619111161611161111116116611611166161611116111161616661116661616611161661111611161111116611111161116116116111611111616166666119116616196116661666666111111666161111161166116666666611161116111161116161611116161161611616161116661111611661161116111161116111161166661116111116111961111111611161611166111611166116616616661611161116661111119916166661161161666611661119116116111611116
1101465143 0FLORIDA 10001NELSON     111666111111161161111616661616111111161111611111111911161111666161161161111111661161661166666666166616661666616661161166691111161911111111116666111611611111116161661161111196116116161611161616161611611611111116166111611666111111111661111111111611111991111666166161661661611111111111611666616111661666666661111161111166161161111111161111611111116111111111161116161111111161611111661111111116166166616111111161161111111666661111616111191161111111991111111116661111111166111661611111111161616616161116161666616661116666616661661111161611161166661111111111611111111111616111116166611111119111111116661111111116611111111116166661111111111111111611111111119116611
1102951244 0GEORGIA 20001CHAMBLISS  116661111111111616111161611111169611611111666111116916111116616616116661616111111111111111161616691161116111161116111166111166611666161111661111116116111666111611116661111616161666161166116161696161166166166161611616166161666666616111611199616111116696666111111616116116116111616611111111161611111111111116611616161111611111611166116661116961616611161666161611166111666616111166116116611111111611161666666111116616166666666666666111111666166111169166116666666611661111111111116161661116161161611661116116161111661111161111111161916111111111111111111116111161166661111161111611111611166166616616661661166116661111119961111111161161666611661116116116111611196
1102990944 0GEORGIA 20001ISAKSON    116661111111111616111161611111161611611111661111116916111116616616116611616111111111111111161616611161116111161116111166111166611666161111661111116116111666111611966661111616161666161116116161616161166166166161611616161161666666616111611111616111116696666111111616116116116111616611111111161611111111111116611611166111611111611166116661116661616611161666161611166119999999111166116116611111111611111666666111116616166116616666661111111666166111161166116666666611161111111111116961661116161161611661116116161111611111161111111661116111111111111111111116111161166661111661111611111611169166616616671111166116661111111161111111161191666616661116116116111111116
1101440082 0HAWAII  10001AKAKA      111116111111161166111616661616111111161111611111111111111111111161161111111161661166661166666166166616661666616661161166611111111111111111116666611611611611116161666116111116116616161611661616161616616611111116166111661666111111111666111111111611111111111666166161661661611111111111611696616111666666666661116111111166161166111111161111611116161111111111161111111111111161611111661161111116111166616111111161161161116666666116666111111111111116611111111111111166111166111611111111111161616616161116161666616661116666666661661111161611161166661111161111611111666611611111116166611111119111111116661111111111116611111116166661111111111111111611111111111161111
110_481282 0HAWAII  10001INOUYE     999999999111161166111619999999999111161911611199111111111111111161161111111111661166661166666166166616661666616661161166691111161111119111116666611611611661116161666116111111116116161611661616161616611611111116166111661666111111111661111199111619999991111666166161661661611111191111611666616111666666666661111161111166161166111111161911611116161111611111161111161199999999611111661161111116116166616111111161161111116666666616666111911161111111611911116616666611111999999661111111111161616616161116161666616611196666666661661119999999161166661111999911611111666611611111116166611111119111119116661111111116661111111116166661111999111111119611111111111111111
1101480963 0IDAHO   20001CRAIG      116666111111111616111161111111169111616111661111116616111116111611116661616111111111111111161611611161116111161116111166111166611966161111661661116111611666111611616661111616611666166161616161616661166666166161611616166611661161111116111111616111116696616111111616116116166111611611119111161666111111111116611699999999999999999999999999116661616616161666161611169111166611611666116111611111111166616666661111116616166666616666661111119666161111161666666616696611161166111111116161661116161161611161116116161111611111661116116161116111161166661111611116111199161661111661111611111611666196616616161611166616661161119961611116161161666611661116116116116611119
1102934563 0IDAHO   20001CRAPO      199966111111111616111161111111161111616111661111116616191116111619116611616111111111111111161611611161116111161116111166111166611666161111161661116116111999999999616661111666611661166166116161616161166166166161611616166611161166611116611111616111916696966111111616116116166111611611119111161666111111111116611616166111611111111161116661116661616616161666161611161111166611111166119916611111111666116166666119116616166666666666661111111666166111161166166666666611161166111111116161661116161161611161116116161111611111661116116661119911161666661111611116111161661666111661111611111611169166616616166161166166661166116161611116161161666611661116166116161116616
1101502121 0ILLINOI 10001DURBIN     111116111111161166111616661616111111161111611111111111161111666161161116111119661166661166666166166666661666616661161166611111161111111111166666111611611111116161699116111111116116161611661616161616611611111116166111661616111111111661111111111611111111111666166161661661611111111111611666616111666666666661116111111166166166119111161111611116161911111111161116111111111161611111661111111116166166616111111161161111111666666111116111111111611116611111111111111166111166116611111111111161616666161116161666616661116666666661661111161611161166661111161111611111661111611111116166611661111111111116661116111111116611111116166661111111111111111611111111111111111
1104050221 0ILLINOI 10001OBAMA      111666111111161161111616661616111111161111611111111111169991666161161616111111661166661166666166166666661666616661161166111111161991111991116666111611991111116161966116191199116116699991661616161616611611119996196111991616111111111666111199111699919111911699999999999999999999199999999669616111666666666661116199999999999999999999161111991116191199911199999999999999999999999999999999999999966199999999999999961199919999999119999999999999999999619911999911111169999999999999999999999161616616161116961666616661116666166661661119999999199999999999999991999999999999611199999999991699919999999999999999911191111119999999999999999999999999999999999999999111100
1104990122 0INDIANA 10001BAYH       111616199111161111111116661616111111611111616111111611161111111161111116111111661161661166666166161616661166616661161166199111161111161111166616111611111961111161666166111111111166161611661611161616611111111916166116961661116116161666611111111611111111111661161111611161616111116111611666616111666666666161111111111166161166111111161161611111116111111116161111166991116161111161661161111116166166116191111111161111166116666111616111111661116111611911116116666111111166111161611111111161161116161116111116616611116161116111661161161111161116661116111111111199666611611111616166111111169111111116661111111116661111111116199991111111111111111111111116911111111
1101450622 0INDIANA 20001LUGAR      166166111111111616111166611111161111611111661111116616111116111616111611616111111111111116661616111111161611161116111161111166111666111111616166616116111116111611166161111616616616161111666611616611666666116111611166611666111161116111111111616111116666666611111166116116116111616611611161666611161166611111119916166161661616111161611661111161616611611111111611166611111111611161611111616611111161611111161111116616161116611111611111161666161111161166116666666611111166111111116161661116161161611661116116161611111661661161111161116111161116661111999916611161666616111666661611116616166666616666661111161116661161111116166661161161661611611111116116111111111
1101422631 0IOWA    20001GRASSLEY   116661111111161611111166611111161111611111661111116616111116111616116661616111111111111111161611611161116111111116111666111166616666161111661111116111661111111611666661111616111111111116116111616161166166666111111616166666111166616116611111616111116666616611111616116116116111616611111666616611166666616161111616666111611111111116616611616661616611161111111611166111666611111166111111611111111661611111166111116116166666616111161161111666161111161661116666666611161111111161116111661116161161611161116116161611611111161111116161116111161111111111611116111161666661111161111611116611166161616611161611166116661161111166611111161661666611661116116116111111116
1101423031 0IOWA    10001HARKIN     111666199111161166111616661616111111161111616111111111161111111161161111111111661166661166666166166666661666616661161166111111111911111111116666111611611111116161666116611111116116161611661616161616611611111116166611661616111111111666611111111611161191111666166111661661611111111111611666616111666666666661119911611166166166119911161111611116161111611116161116111111111161611111661111111116166166619911111161161161116666666111116111116111611116991111111111111166111166111661111111111161616666161116161666616611116666666661661111161611191166661111161111611111611111611111116166611661111111111119991116111111116611661116166661111991111111111611111111111161111
1102952332 0KANSAS  20001BROWNBACK  999999999111111699911991611111161999999111661916116919911196111616199611616111111111111111161611611161116111161116911666111166611999961111666999996999991999991611999961111916699999999996116116616611166666999991619999999999999961611111611116999911116666699999999999999999996999999999999999999961111111116116611699616111611166611111161661116661616691161699999611166911666616111161116116611111611111161666699611116616166616616161661111119666161111161966116666666611161111111111116161661116161161611161116116161111611111661116111161116111161111111116111116111111666666111661611611116611169166616619999661161116661161111116661611161161666611669116116116116616611
1101485232 0KANSAS  20001ROBERTS    116666116111111616111166111111169111611111661616116616119916111611116611616111111111111116161616616161116111111116111666111166611966161111666661116116111999991611666661111666111661116116116161616161166166666161691666166661166666616111611111616111116996616111111616116116166111616611611161666611166166616161111611116111611111191111161661116661616611161111161616166111666611111661111111111111111616111111166119116616166666616666661111111666161111161166116666666611161166111111116161661116161161611661116116161611611161661116111161116111161161161111111116111111666616111661611661111611169166611619991611111116661111111116111611161161666611661111116116111116616
1101540651 0KENTUCK 20001BUNNING    116111111111111616111161611111161111611111666111116616119916116661116161666111111111111111111611611161116111161116111611111166611666161111661661116116111666111616116661111666161661111166116161116161161166166161611616116161666666616116611116616111616696666111111616116116166111616611119111161661111111616116619916666111611111161161616661116661616616161666111611166111116616111166116116611111611611161666699911116616161111111666661111111666161111161166116666666611161116111161116161666116161161611661116116161116611661661116116666119999616666661911111116111161666616111666611611116611669166616611116661161166661166119961611116166991666611991166116116666616616
1101492151 0KENTUCK 20001MCCONNELL  116661111111111616111161111111161111611111661111116616111116111616111611616111111111111111111611611161116111111116111111611166611666111111666661116116111666111611666661111616111661111166116161616161166166166161611616166611666661666111611111616111116696616111111616116116166111616611111111161611111111116116611616166161611116161111611611116661616611161661111611166111666611111166116116611111111611111666666611116616161111111666661111111666161111161166116666666611161111111111116161661116161161611661116116161111611111161111111661116111111111111111111116111161166661111161611611116611666166616616111611161116661161111166611111161161666611661116116116111111116
1102991845 0LOUISIA 20001VITTER     116661111111111616111166611111161611616111661111116616199966666611116661616111111111111111111611611161116611111116111666111166611666161111661161116611669999999991666666111661161161111166116161616161161166666161611666166161666666666116611119999999916666666111111616116116166111616611111111161611111111111116611616166111611111161161616611116661616616166661111611166111166616111666116116611111611611991666666111116616166116611666661111111666161111169166116666666611661111161116116161666116161161619661116116161111611161661116116161116111111116116111111196161161111116116661611611111611166166616611116661161196661166119961611116166666666611669116616116116616616
1104970245 0LOUISIA 10001LANDRIEU   116666111111111111111616661616111111161111691111111111111111666161161111111111661161661166666666161616661666616661161166611111911911111111616666111611111111111161661161111111111111111611161611161611111166161116116166661666666616116666611111111611111191111666161111611661616111111111611696616611666666616661111111111161161166111111161111611111116111111111161116161111111661611161661161111116166666616111111111161111166666666666166111111661111111111111116616666611111166199111611111111161616611161161111166616611611666616611661111111611161166661111161991611199111111116111116161611111919166119116661111111116661111119916166661111111111111119111111111619116611
11049703_2 0MAINE   20001COLLINS    111166111111111611111116611111111111611111611611111616111116116616111111116111611111611166661616116611161611616611111666111166111661111111166661116611611611111111661161111116111666161611166116616611666666661116166611111116111161611116611111116611116661611611161116116166116111616611611666166111166666666161111611161166161116111111111111611611616611111111166616166111111111611161611111111116111166616111161111111616111116611111666161161661161111161161116616666611111166111611116111661111161111161116111116116661116161611111611111111611161116161111111111111161666616611116661166611116116611611166661111111116661111111116161661111111611111161611111111111111111
11014661_2 0MAINE   20001SNOWE      111666111111111611111116611616111111661111661616111616111116116611111111116111611161611166666616616611161666616611111666111166111611111111116666116611661111111161666161111116116616161611116166616611166166161116166611111116111161611116111111111611116661611661161116116166116111611611611666616611166666666161111611161166161116111111161111611111616111111111161116161111116161111161611161111116111166616111161111111616111111661611661111111661111111161161116616666611111166111611116111611161161111161616111116666661116161611611661111111611161166161111161111111111166611611111116166611111116111111116661111111116661111111116161661111111616117161611111111111111111
1101444052 0MARYLAN 10001MIKULSKI   111616111111111166111616661616111111161111611111111111161111666161161111111111669166661166666166166616661666616661161166611111161111111111116666111611111111116161666116111116116116161611661616161611661611111116166611661166111111111666111111111611111111111666166161661661611111111111611666616111666666666661111161111166161166111111161111611116116111111116161116161111111161611119991111111116166166616111111161161111111666666111166111111161111111611111111116666111111166116661111111111161616616161116161666616611116666616669661111161611161166661111161111611111999911611111116166611111119111111116661111111116611111111116166661111111111111119611111111111111111
1101540852 0MARYLAN 10001CARDIN     111116111111161166111616661616111111161111611111111111161111666161961111111111661166661166666166166616661666616661161166611111161111111111116666111611611111116161666116111116116116161611661616161611661611111116166611661166111111111666111111111911111111111666166161661661611111111111611666616111666666666661116111111166161166111111161111611116111111111111161116111111111161611111661111111116166166616111111161161111111666666111116111116111611116611111111111111166111166199661111111111161616666161116161666616661116666666661661111161611161166661111111111611111666611611111116166611661119111111116661111111111116611111116166661111111111111111611111111111111111
11010808_3 0MASSACH 10001KENNEDY_ED	111116111111161166111616661616111111161111611111111911169991666161161116111161661166661166666166166666661666616661161166611111111111111111116666611611119666116161666116611116616616661611666616161616666611111116166611611616111111111111111111111611111111111666166661661661611111111111611666616111666666616661116161111166166166111111161111611116161111611111161116111999999999999999999999999999999999616111111161161111111666666111116111111111611116619911111111111166111166116611191111111161616666161116161666616661116666666661661111169999161199661191161111611911666611611111196166699999999999999999999999999999999919999999999999999999999999999999999999999999919
11014920_3 0MASSACH 10001KERRY_JOHN	111666111111161161111616661616119111161111611111111111161191666161161116111111661166661166666166166666661666616661161166611111111911111119996666611611111666116161666116111196116616661611661916161616616999911116166611661616111111111666111111111611111111111666166161661661611111111111619666616111666666616661119961999966161166191111161111611116161191611116161116111111111161611111661161111116166166616111111161161111111666666111116111116111611116619911111111111166111166191611111111111191616666161116161666616661116666666661661111161611161166661111161111611911666611611111116166611661111111111116661116111111116611111116166661111111111111111619111611111111119
1102973223 0MICHIGA 10001STABENOW   111116111111161161111616661616111111161111611111111111161191666161161111111111661166661166666166166616661666616661161166611111161111111911116666111611611111116161666116111111116116161611666611161616111166111116166111661666166616111666611111111611111191111666166161661661611111111111611666616611666666666661116161111166161166111111161111611116161111111111161116111111111161611111661161111116166166616111111161161161116666666611666611111111611116611111111111611166111166199611111111111161616616161116161666616661116666616661661111161611161166661111161111611111611111611111116166611111119111111116661111111111116611119916166661111111111111111611111111111116611
1101470923 0MICHIGA 10001LEVIN_CARL	111116111111161161111616661616111111161111611111111111161111666161161116111111661166661166666166166666661666616661161166611111161111111111116666611611611111196161666166111111116116161611666616161616611669111116196111661666166611111666111111111611111111111666166161661661611111111111611696616111666666666661116111111166166166119911161111611116166111111111161111161111111161611111661111111116166166616111111161161111116666661111116111111161111116611111111116111166111166111611611111111161616666161116161666616661116666616661661111161611161196661111161111611111666111611111116166611111111111111116661111111111116611111116166661111111111111111611111111119111111
1104070033 0MINNESO 10001KLOBUCHAR  111116111111161161111616661616111111161111611111111111161111111161161116111111661166661166666166166616661666616661161166611111111111111111116666111611611111116161666116111116116116161611666111161611611611111116166116661616111111111661111111111611111111111666166111611661611111116111611666616699666666666661111161111166161166111111161111611116111111611116161116111111611161611111661161111116166166616111111161161161116666666111666111111111611116611111111111116166111166111611111111111161616616161116161166616611116666616661661111161611161166661111111111611111616111611119116166111661111111111116661111111111116611111116161661111111111199991611111111111111111
1104030233 0MINNESO 20001COLEMAN    111166199111111116111116611111161111611111611111111616111116111616111111116111611111111116661616616661161611116616111166611116611661161111666666116111111616111111666161111616611666961111116161116611166166161111691116166616111161616111611111116111116666611661161616116116116111699999991696166699166661616111111611166161611116111111111161611611616611111111161611166111616611111161111111111116111166616111161111116116116666616616661111111666161111161161116666666611161166111111196161661116161161611111111116161611611161661111111161111111161111111111111111111161666111611161111161111611166191611116661111111196661111119916161661161111116199991111111111111111116
1101400946 0MISSISS 20001COCHRAN    116666111111116616111161111111161111611111661111119911111116111611116111616119611111111111111611616161111111161116111166611116111966111111116661116116111666111611666661111616111611166166116161616161666166166161611666166161666666616111611111616111119666616111111616116116116111111611611161161666111111111116611611166161611111111161611611116661616611161661161611161111116611611161111111111111111666616166661111116616166661116666661111111666161111161166116666666611161166111111116161616116161161611161116116666661616691661166116661116191111111961111611116111161111116111661111611116611169166616616661611161116661161111116111661161161666611661111116116111116616
1101403146 0MISSISS 20011LOTT       166111616111116616111161111111169111611111661111116616111116111611111111616111111111111111111611611161116999161116111166611166111666191111661611116611611616111611166661111616611666166166116161616161166166666161611666116161666661616111111111616111119996666111111616999999999111611619991111161666111111116116619911166111611111111161616661116661616911161661111611166911166616611166116116611111111166616166666111199916166116119666661191111666161100000000000000000000000000000000000000000000000000000000000000000000000000000000000000000000000000000000000000000000000000000000000000000000000000000000000000000000000000000000000000000000000000000000000000000000000
1102953446 0MISSISS 20022WICKER     000000000000000000000000000000000000000000000000000000000000000000000000000000000000000000000000000000000000000000000000000000000000000000000000000000000000000000000000000000000000000000000000000000000000000000000000000000000000000000000000000000000000000000000000000000000000000000000000000000000000000000000000000000000000000000000000000000000000000000000000000000000000000000000000000000000000000000000000000000000000000000000000000000000011169966116666666611161166199111116961666116161161611161116116661111611161661116116161116111111111111111611116111161111111111661111611111611966166616616661611161196661161111161111116161161669911669111116116111116616
1104070134 0MISSOUR 10001MCCASKILL  111116111111161161111616661616111111161111611111111111161111666161161666111111611161661116666166161666666666616661161166111111111111111111116116111611611611116161661166111111111111111611616111111611111166161116166116661616166616666666661111111611111111111666166161661661611111111111611691616611666661666661111111611166161161111116161111611116116161611116161116161111111161611161669996111116166666116111116669161161116666666611116111111661116111611111111111611111999166111661611911111161616616161116161116111611116666116661661111111611161116611116611111611111661111611111616166611111111111111117661111111116111111119916161611111111119911119611111616199111111
1101550134 0MISSOUR 20001BOND       116166111111999916111161999999161111611111666111119916111116116611111111166111116111111116111611616161166611161116111666611116611666111111116666116116111666111611666661111616611661116166116161616161166166166161611666166661666961616111611111616111116666666611111616116116166111616611611661166611111116116161111611161111611111161161611111116661616616161111161111161111116611611161611111111111111611611661166111116616166111116666661161111666161111161666116666666611161116111111196161661116161161611661116116161161611111661111199991191111161166661161111116111161666611111661611611111611169166616611116961161116661166119961111111166991666611691116116116119611111
1101420364 0MONTANA 10001BAUCUS     111116111111161116111616661616111111161111611111111111161111111161161111111111661161661166666666166616661666616661161166611111161111161111116666111611111111111161666666111161111161161611161111166111111166161116166116661666111116666616611111111611111111111666161111611661611111111111611666616611666666666661116111111166161166111111161111616116116111111111161116161111666161611111661161111116166666616111111161161111116666666616161111111161111116611111111111116111111166111661611111111161616616161916111116666661116666616661661111111611161166661111161111611111666111611111116166611111911111111116661111111111111111111116166661111111111111111611111111111111116
1104070264 0MONTANA 10001TESTER     111666111111161166111616661616111111161111611111111111161111111161161161111111661161661166666666166616661666616661161166111111161111161111116666111611991111111161666166111161111111161611161111166111111166161116166116661666111116666116661111111661111111111666166111661661611111111111611666616111666666666661116111111166161166111111161111611116116111611116161116161111666161611111661111111116166666616111111161161161116666661116161111111161111116611111111111116166111166111661611111111161616616161116111116666661116666616661661111111699161166661111161111611111666111611111116166611111111111111116661111111191116611119916161661111111111111111611111111111116616
1104970435 0NEBRASK 20001HAGEL      116666199111999916111161611111161111999111661616111611119916111611161611616111166111111111111611611161116111161116161666111161611611161111661111111116111666111611666661111616616666166111661616166611116666911169611666166661666661161196111111111611116691666111111166116116166111616611611161161611111111111116611616666161611116169991661661116116116116661661161611169611111111611166119111616611111166616166666111161616161116616166666991161161166111166166666616666611111166111161666111699116161161611661116116161999111661661166111161116111161666661119999919611999999916111116661611111116169666616666661111161116661161119916666661961169961699991111116116111111119
1104010335 0NEBRASK 10001NELSON_ BEN	111116111116111116111616611111111111611111611111111111111111111161161111116111161161661166666616166616666666616611161166911111611111111111116666111611111616111161666661111111111161111611116111111111111111111116116116161666111111166116611111111611111111116166161611111161116111116111611661116611611666616661111111111111611166111111161111611111116611111116161111161911111161611111661111111116111166616111111111161111116666666111666111111161111111111111999966666611161166111161611111111161166616161111111116666661111166616661161111111611161166661111161111611111666111611111116161611111111111111116661111111116661111119916166611111111111111111611111111111111111
1102953765 0NEVADA  20001ENSIGN     116661611111116616111161111111161611616111666616999916111116116616116661616111111111111111111611611161116111161116111161111166611966161111666111116116991616111616111661111616111666111166116161616161166166166111691616116611661161616111611199616111116696666111111616116116166111616611119111161666111111116116611616166111611111611166161666116661616661161666111611166111661616111666119916611111611611161666666619116616991116611161661161161666166111991666166666666611161111111111116961666116161161611661116116161111611111169116116661116111161111111111611116111161666669111666661611116616169666616661116661166196661166119961611116166669966611669116116116669611116
1101505465 0NEVADA  10001REID       111116111111161666111616661616111111161111661111111111161111611161161116111161661166661166666166166666666666616661161166611111161616111111116666111611611111116161666116111111116116161611661616161616611666111116166116661666611111111661111111111611111116111666166161661661611111111111611666616111666666666661116161111166161166111111161111611116161111111111161116111111111161611111661161111116166166616111111161161166116666666111116111111111611116611116111111111166111166111111116111111161616666161116161666616661111666666661661111161611161166661111161116611161669919611111116166611661111116116616661111161111116611111116166661161161116611611611111111111111116
11014826_4 0NEW_HAM 20001GREGG      916166111111111616111161611111161611611111661611996616119916666611116661616111111111111611111611611161111116161116111611111166111966661111661611666116111666111616161161161616661666116116116161616161666166666111116666611616611161666111111111616111916666666611111616116116166111611611619111661611111111116166619911166161611116161161611661116661616661111661161611161111111611111661116111611161611619161666666611116616161116611661616161169666161111169166666666666611161111111116116161661116161161611661116116161111661111661116116661116166111666999916616616119961666661111166661661116616169996616666691611166196661161119911611116161161666611661616116116116611116
11029740_4 0NEW_HAM 20001SUNUNU     116166111111111616111161611111161111611111666111116616111116116611116611616111611111111111611616661161116111161116111161111166611666161111661111116116119616111616111161169966161161116616116161616161161166161111116666116111611166616116611111116611116666616911111616116166116111611611111191661611111111116111111616166161611116111161611661116111616661161111111611166111116611111161116111611111111611161611166611116616161111611161611161161666161111161166116616666611161111111116116161661116161161611661111116161111611111161116111661116111161116111116111111111161666666111166661661111616166616619666661611161116661161111116661661166119966611669611116116119611199
1102937312 0NEW_JER 10001MENENDEZ   111116111111161161111616661696111111161111611111111111161111666161161116111161661166661166666166166666661666616661161166611111161111111111116666111611111111116161666116611116116616161611661616161616611611111116166611611616111111111666111111111611111111111666166161661661611111111111611666616111666666666661116161111166166166111111161111611116161111111116161116111111111161611111661161111116166166616111111161161111111669999111116161116111611196611111111111111666111166116611111911111161616616161116161666616661116666666661661611161611191166661991161111611111111111611111116166611661119111111116661116111111116611111116166661111111111111111611111111111111111
1101491412 0NEW_JER 10001LAUTENBERG 911116111111161161111616661616111111161111611111111911161111666161161116111111661166661166666166166666661666616661161166611111161911111111116666111611111111116161666116111111116116161611661616161616611611111116166611611616111111111666111111111611911111111666166161661661611111111111611666616111666666666661116161111166166166119111161111611116161111111116161116111111111161611111661161111116166166616111111161161111111666666111116161169111611116611111111111111166111166116611111111111161616616161116161666616661116666666661661619169999161166661191161111611911111111611111116166611661919111111116661116111111116611111196166661111111111111111611111111111111111
1101491266 0NEW_MEX 10001BINGAMAN   111116111111161161111616661616111111161111611111111111111111161161161111111161661166661166666166166666661666616661161166111111161111111111116666111619611111116161661166111116116116161611661616161616611661161116166166661666111111111666611111111611111911111666166661661661611111111111611666616111666666666661116161999966161166111111161111611116166111611116161116161111111161611111661111111116166166616111111161161111116666666111116111111161611116611111111111111166111166111661611111111161616666161116161666616661116666666661661111169611161166661111161111611111616111611111116166611161119111111116661111111111116611111116166661111111111111111611111111111161111
1101410366 0NEW_MEX 20001DOMENICI   111116199111111616111166111111161111611111661111116611111116166611111611616111111111111116661616166161166111161116111166611166611666111111616661116916111666111611699161111616616666166161666161616116666666166161611666166611616161616111611111616111916696616661111116116116116111616611611616616611166166111111111611991161611111111111611911996661616911161111161611169111616611611166111111111111111666616111166111116616161616111666661111111666161911169961116666666611161166111161116161661116161161611161116116666661611661661999999991119911161166661111611196111161666661111166161611111616199666616699661611161116661161111116666661161161666699991116116116111111111
1104010513 0NEW_YOR 10001CLINTON    111116199111161166111616661616111111161111616111111111161111666161161111111111661166661166666166166666661666616661161166691111161111111111116666111611611111116161661116111191116116661611666616161616611611111116196111661616111111191661111111111611111111111666161161661661619119911111619666616111666666666661196169111199999999999991161999611116161111111119999999119999999999699919999999999999966199999919999999961199919999999119999999999999999999619991999999999999999999999999999999999161616616161116161666616661116666166661661119999999199999999999999991619999999999611199999999991661999999999999999199111111116619111116166661111111111199999611111111191111111
1101485813 0NEW_YOR 10001SCHUMER    111116111111161166111616661699991911161119911111111111161111666161161111111111661166661166666166166666661666616661161166611111161111111111116666111611611111116161666116111119116199961611661616161616611611111116166611611116111111111661111111111611111111111666161161611661611111111111611666616111666666666661116161111166166166119111161111611116161111111111161116111111111161611111661161111116166166616111111111161111111666666111116111111111611116611911111111111166111166116611111111111161616666161116161666616661116666666661661111161611161166661111161111611111111611611111116166611661111111111116661116111111116611111116166661111111111111111611111111111111111
1102954847 0NORTHC 20001BURR       116661111111116616111161611111161611611111661111116916111116666616199661616111111111111111111611611161116111111116111111111166111666161111661111116116111666111611111661111616191666611116116161616161166166166161611666116161666661616111611199616111116966666111111616116116166119616611111111161666111111116116611616166111611111161166616661116661616666161666111611166111666616111666111116611161611611111666666619116616166111911666661191161666166111161996116666666611661111191161116161666116161161611661116116161611611111161116111661116111161111111116611116111199616666111666611611116611966166616611111661166166661161111166611111166991666611661116116116696611116
1104030347 0NORTHC 20001DOLE       916661111111111616111166611111161111611111661616116616111119616616111661116111111111111111111616611161116111161116111111111166611666161111666116116116111666191611999999999966111661111166116161616161161166166161661666116161666666666116611111616111116996616111111616116116116111616611161111161611111111111116611611166111611116111161161611116661616616161666111611161199666611111161111116611111111616611166666111116616166111111666661111111661161111991161116666666611161166111111116161661116161161611116116116161616111111161111111661116111999999999911111116111961666616611661111166111111166116611616661611111116661111111116161661161999966111169111116111111116611
1101550236 0NORTHD 10001CONRAD     111116111999111116111616661616111111161111611111111611111111161161161111111111661166661166666166166666661666616661161166611111111111111111116666111611611111116161666666111111116116111611161111161111611166111116166111661666111111111666111111111611111991116666161111661661611111191111611661616611661666666661111161111161161166111111161111611116116111111111161116161111111161611111661111191116111666616111111161161111616666666616166111111161111116611111111116616111111166111661611111111161616616161116161666616661116666616661666111169999161166661111161111611111666161611111116166611111119191111116691111116116161111111116166661111111111111111611111661111161111
1101481236 0NORTHD 10001DORGAN     111116111111161116111616661616119111161111611111111111161111161161161111111111661166661166666166166666661666616661161166611111111111111111166666111611661111116161666166111161111111111611166111111111111166161116166116661666111116666166611199111611111111111666161111661661611111111111611661616611661666666661119961111166161166111111161111611116116111111111161116161111111161611111661111111116111666616111111161161161616666666111166111111161111116619111111911116166111166111661611111119161616666161111166166616611116666666661661111169999161166661111161111611111666161611111116166611111111161111116661111111111111611111116166661111111111111111611111111111166611
1102938924 0OHIO    10001BROWN      111116111111161166111616661616111111161111611111111111111111666161161166111111661166661166666166166666661666616661161166611111111111111111116666111611611111116161999999911111116116161611661616161616611611111116166111661666111111161666611111111611111111111666166161661661611111111111611666616111666666666661116161111166169161111111161111611116161111611116161116111111111161611111661111111116166166616111111161161161111666666111116111116111611116611111111111111166111166111661111111111161616666161116161666616661116666666661661111161611161166661911161111611111666611611111116166611661111161111116661116111191116611111116166661111111111111111611111611111161111
1104990324 0OHIO    20001VOINOVICH  916116111111611616111166611616161111161111669616116911111116666611111111116111111166661166161661611116116166611166111661111166611666111991666966116116111666111661661661111616116666161611616111616661666666116111611616666616666661611111611199616611116666666111161666666666616111166116611191161611661111116616611616661161611116111161161111611661616616111666166611661111166616611166111111111116111616111666661111166619961111611661666111161661116111161166116616666611161166111111116161661161661616111661116116166611111166666666111161111611116166661111161116611161666661111116666611116116166666616666661111116616661111111116111661161169666611661166111616116611111
1101542453 0OKLAHOM 20001INHOFE     116661116111616616111161111111161611611119961616196616111116616616916661666111111111111111119999991161116111161116111661111166611666661111661111166116991666111611666666111666161161111166116161616161161166666161611666116111666666616116611111616111119996666111111616116116166111616616161111161666111111111166611616666111611111669161166661116661616616161666111611166111166616166666116116611161611611161666666119116616166116611666661611119666166111161666166666666611161111111166116961669116161161616161616116161116661111161116116161116199661611116911611116111199666166999961611611111611666166616611119661166166661166119966611116166991666616691116116116116616666
1102955553 0OKLAHOM 20001COBURN     116661616116616616611161119999999611616116666616116616111616666616116661666111911111111111111611611161116111161116111611111166616666661111661111166111111666111616111661169961111161611116911161616161166166999999999999999999999966616116611111616111116696669111111616116116166111616616161191661666611111116116611616666111611111661166166666116661616666166666111661166111666616161666116616611161611611161666666619116616166116611666661611119666166111996666666666666611161111111166119661666116161161611161616116161116661111161116116161116111661611116116611116111166616666116666661611119999666666616661119661166666661166119966611111199661666666661116616116666611166
1104970572 0OREGON  20001SMITH_GORD	111616111111111116111166611111169111611111666616111611611116661611111161111111161111111166666616116161161611116616161166111111111661161111666666111111611616111611116161111916611666161116116116116161166166161111161611161661111166611111611111111611116661616661161616116116116111616611611666666611166666616161111611166161161116111111161111116111616191111116161616166111111611111161111111111116111666616111161111161116116166616116666111111661661111161161116616666611111166111111111111111116161161611116116116666611611111661111111161111111161166661111111111111161666611611161111166111161169111111116661111111116661111111166161661161111111111161611111111111111119
1101487172 0OREGON  10001WYDEN      111616111111961161111616661616111111161111611611111111111111111161161111111111661166661166666666166616661666616661161166611111161111111111116666111611611111116161666116111116116116661611661616161611611611111116166611661666111111111666111111111611111111111666166111611661611111196111611666616611666666666661116111111166161166111111161111611116161111611111161116111111611161611111661161111116166166999999911161161111116666666111166111116111611116611111111111111166111166111611111111111161616616161116161166666661116666616661661111161611161166661111161111611111666611611111116166611661919111111116661116111111116611111116166661111111111111119611111111111116619
1104070314 0PENNSYL 10001CASEY      111116111111161161111616661616111111161111611111111111161111666161161116111111661161661166666166166616661666616661161166611111611111111111116666111611661111116161661166111111116116161611661616161616611611111116166111661666111111111666111111111611111111111666166161661661611111116111611666616111666666616661111111111161111161111111161111611116116111111111161116161111111161611111661111111116166166616111111161161161111666661111616111111161111116611111111111111111111166111111611111111161616616161116161666616661111666666661161111161611161166661111161111611111666611611111116166611111111111111116661111111111111111111116166661111111111111111611111111111111111
1101491014 0PENNSYL 20001SPECTER    116666111111111616111116611116161111611111661111111911661191661161116116116111111111161116666616616161161611116616111166611116111661111111616616116111111616111611666161111616616616166111666116616611666666911111111616661611111111111111111111616111116696611661161166116116116111616161611666666611166666666161111611161166161116111111161111611161116611111111161111991111111161611161661161111116111666616111161111116616161611661161616161111666161111661661116616661111161116111611116111111116161161611161116116661611116161661161611161111199661116661111111111611161666611111111611161611611169196611616661611161116111111111116161661161166661611661111116111111111111
11040704_5 0RHODE_I 10001WHITEHOUSE 111116111111161161111616661616111111161111611111111111161111111161161116111161661166661166666166166666661666616661161166611111111111111111116666111611611111116161666116611111116116661611661616161616616611111116166611691666111111111666111111111611111111111666166161661661611111111111611666616111666666666661116161111166166166119111161111611116161111111111161116111111111161611111661161111116166166616111111161161161611666666111116111161111611116611111111111111111111166116611111111111161616666161116161666616661116666666661661111161611161166661111161111611111666611611111166166611666119611111166661111111111111111111116166661111111111111111611111611111161111
11029142_5 0RHODE_I 10001REED       111116111111161161111616661616111111161111611111111119161111111161161116111161661166661166666166166666661666616661161166611111111111111111116666111611911111116161666166111111116116161611661616161616611611111116166611611166111111111666111111111611111111111666166161661661619111111111619666616111666666666661116161111166166166111111161111611116166111111116161111161111111161611111661161111116166166616111111161161161111666666111116111161161611116611111111111111166111166116611611111111161616666161116161666616661116666666661661111161611161166661111161111611111666616611111166166611166111611111166661111111111116611111116166661911111111111111611111111111161111
1102993648 0SOUTH_C 20001DEMINT     116661611119911616111161111111161611616116666616116616111116616616116661666111111111111111111611611161116111161116111661111166611966161111661111166111661666111616999961161666611661111166116161616161161166666161611666116111666666666116611111616111116996666111111616116116166111616616169111161666111111116116611616666611611111661166616666116661616666161666111611166111666616166666116616611161611611161666666611116616161116111666661661169666166111169166166666666611661111161166116161666116161161616661116116161116611111161116116161116116661611116116616616999161666666111666661611116617666696616661116661166666661166119961611116166661666666661116699996666616666
1102956648 0SOUTH_C 20001GRAHAM     116661111111111611111161111111169111611111666616116616111116616616116661616111111111111111111611611161116111161116111661111166611966161111161111169199111616111611996661111616616616166111666161616661666666916111611616116611661661111111111111616111116996666111111116116116116991616611169111161666111111111116611619166111611111661161166661116661616616166666111611166111666616111166119116611111611611911666666111116616166111661666661111111666166119169996116699999999999999911166116161661116161161611161116116161111611111161111111161116111161111111116611116111161116661111661611661116611166199996616661611166196661161111166611116199991666611669116616119661611119
1102975437 0SOUTH_D 20001THUNE      116661111111111616111166611111161111611111661111116616111116111616111661616111111111111111161616111161116611111116111666111166611666161111661111116611611616111611666661111666111161111116116161616161161166166111611616166611111166616111611199616111116666666111111616116116116111616611111111161611111111116116611616666111611111111161161661116661616616161666111611166111666616111161111116611111611611111666666111116116116666616111661111111666161191161166116666666611161166111161116161661116161161611161116116161111611161161116116161116111161111111111111116111161666666111161611611111611166166616616111661161196661161116166611111166661666611661116116116116611116
1101542537 0SOUTH_D 10001JOHNSON    999999999999999999999999999999999999999999999999999999999999999999999999999999999999999999999999999999999999999999999999999999999999999999999999999999999999999999999999999999999999999999999999999999999999999999999999999999999999999999999999999999999999999999999999999999999999999999999999999999999999999999999991111166161166111111161111611111116111111111161116161111111161611111661161111116111166616111111161161111116666666111166111111161111111611111116616666611111166111161611111111161616616161111161666616611111666666661661111111611161166661111161111611111666611611111116666611111111161111116661111111116611111111116166661111111111111111611111111111116611
1104070554 0TENNESS 20001CORKER     116661111111111616111166611611161111661111661111119916111116116616111661616661611111111111111611611161116111111116111161111166611666161111666611116111111116111611661661111666111161111166116161616161161166166161611616611611611166616111611111616111116666616111111616116116116111616611111161661611611111116111111611166161611111611166161661116661616616161111161611166111116616111161116116611111611666616111166111116616166116611666661111111666161111166166666666666611161116111116116161666116161161611661116116161111611611161111111161116666161666661116111116111161666611111661619999916611166166116116661611166116661111119996111111166661666616661616116616611111116
1104030454 0TENNESS 20001ALEXANDER  916166111111111616111161611611111111611111661611116616119916116616111611616111611111111116111616666161116111161116111111111166111666111111616661116116111666111611666661111616111611116166116161616161166166166111616616611111661166616116611111616111116996666111111616116116116111616611111161661611111111116111119911166161611111111161111611116661616616161116111611161911166611611161111111611111111611616111166191116616166111111666616111111666161111161666116666666611161111199111116161661116161161611661116116161611611611161111111161116111116166661111999916111161666611111661119999916611169166616619991611161116661111119996111111961161666616661116116116161111119
1104030549 0TEXAS   20001CORNYN     116661111111111616111161111111161111611111661611116616111116666616116661616111111111111111111616611161116111161116111661111166611666161111661111116116111616111611666661111666611666116166116161616161166166966161611666116111666666616111611111616111916996616111111616116116116111616611111111161666111111111116611611166111611111611166616666116661616616161666111611166111116616116666116116611111611661111166666991116916166116611666661111111666161111161666116666666611161111199999996161661116961161611661116116161111611111161111111661116199161116111116611116111161661111111661611611116611169196616616171661161166661116119961111116161661666611661119116116111111119
1104930649 0TEXAS   20001HUTCHISON  916666116111111616111166611111161111611111661611996611119916666611116661616111111111111111161616611161116111111116111166111116111666161111661661116116111116111611616661111666611666116116111161616161166666666161611616111161666666616111611111616111116996616111111616116116116111616611111161161611111111111116111611166111611116111161611661116661616611161116161611166111116611111161111111611111111166616161166111116616196111616666661111111666161111161166116666666611169116111111119161661116161161611661116116661111611161611111116661116111161116161911611116111161611116111661611611111611166166616616161611161116661111119911111116161661666611991116116116111111116
1104930767 0UTAH    20001BENNETT    116116111111111616111161111111161111611111661111119916111116111611111111616111111111111116161611616161111111161116111166611166111666111111116661116116119666111611666661111616611666166166116161616111166666666161611666116611616661611111111111616111116696616111111616116116116111616611611111661666111111111116611616166111611116111161616661111661616911161661161611161111166611111161111111111111111111616166666111116616166111116666666111161666161111161666116666666611161166111111116161661116161161611161116116166661611661661166111661116199111166661111611116111161666611111666161611116616169666616666661611161116661161111116666661161166666611661616116116111111116
1101450367 0UTAH    20001HATCH      116111116111111616611161111111161111611111661611119916111116111611116661666611611111111111111611611161111111111116111166111166111666161111166661116119111666111611666661111916611699966166116161116161166166166161611616166611666666616116611111616111116666616111111616116116116111616611611666616611166666616161111616166111611116111161161661111661616611161111161611166111166611611161111111611111111166616111166111116616166116616116661611111666167111161166116666666611161166111111116161161116161161611661116116161111611111661116116661116199161166611111611116111161616611111166611611116611669666616616661111166116661161111116611161161661666611661116116116111111166
11029147_6 0VERMONT 32801SANDERS    911116111111161166111616661616111111161111611111111111161111111161161111111161661166661166666166166666661666616661161166611111161111111111116661111611661111616161661116611161116116661611661616161616611666161116166611661166111116111696611111111661111111111666666161661661611111111111611666616111666666666661116161111166161166111111161111611116161911611116166116111111111161611111661161111116166166616111111169161161116666666111116161619111611166611111111111111166111166111661111111111161616666161116161666616661116666666661661111161611161166661111161911611111666611611111116166611661111111111116661116111111116611111116166661111111111111111611611611111166611
11014307_6 0VERMONT 10001LEAHY      111116111111111166111616661616119111161111611111111111161191111161161611111161661161661166666166166616661666616661161166611111111111111111116666111611611111111161666116611111116116661611661616161616611611111116166611611166111111111666111111111661111111111666666161661661611111111111611666616111166666666661116161111166161166111111161111611116111111611116166116111111111161611111661161111116166166616111111161161161116666666616116111111111611116611111111111111166111166111661111111111161616616161116161666616611196666616661661111161611161166661111161111611111666611611111116166611661111111111116661116111111116611119916166661111111111111111611111111111161111
1104070640 0VIRGINI 10001WEBB       111166111111161166111616661616111111161111611111111111161111666161161161111111661166661166666666166666666666666661161166611111111111111111116666111611661111116161661666111111116116161611666616161611111666161116116116611616111111161666661111111661111191111666166161661661616111111111611666616611616666666661111111119166161161111111161111611116116111611116161111161111616161611161661111111116166166616111111161161111111666666111116111111161111116611111111111661111111166111661611111111161616616161116166166616661116666666661661111169911161166661111161111611111666611611111116161611611119911111116691111111116111111111116166661111111111111111611111111111111111
1101471240 0VIRGINI 20001WARNER     116666111111111616111116611111161111611911661616111611111116666611111611616111111111111116161616616161116111661116111161111166111666111111616666116119111616111611666161111616611666166161116161616111666666966161611666616611611161111111611111116111116696616111111616116116116111616611611191161611111116616161111611966161161111111111161611616661616611111111161119999199999999699999991111191111111666616199966111116616161111111161666111111666161191161166116666666611161111199999916111611116161161611661116116161661611161661161111661116611161666611111111116611161999999111619911161111611196111616616661111161116661111111119999999161991166611161611116116111111111
1103931073 0WASHING 10001CANTWELL   111666111111161161111616961616119111161111611111111111111111666161161111191111661161661166666666166666661666616661161166611111161111111111116666111611111111116161666116111116116616161611661616161616616611111116166611611616111111111666111111111611111111111666166161611661611111111111611666616111666666666661116111111166161166111111161111611116999111611111161116111111111161611111661161111116166166616111111161161111116666661111166111116111611116611111111111111166111166111611111111111161616616161116161616666661196666666661661111161611161166661111161111611111611111611111116166111161111111111116661116111111116611111116166661111111111111111611111111111116611
1104930873 0WASHING 10001MURRAY     111116111111161166111616661616111111161111611111111111111111666161161111111161661161661166666166166666661666616661161166611111161111111111116666111911111611116161666116111111116116161611661616161616611611111116166611661616111111111666111111111611111111111666166161611661611111111111611666616111666666666661199911111166161166111111161111611116161111111111161116111911111161611111661161111116166166616111111161161111116666666111166111111111611116611111111111116166111166111611111111111161616616161116161666616669116666666661661111161611161166661111161111611111611119611111116166611161119111111116661111111111116611119916166661111991111111111611111111199111111
110_136656 0WEST_VI 10001BYRD_ROBER	191116111111161166111616661616111111161111611111111111111111111161161116111161661166661166666166166616661666616661161166611111111111111111116666611611611116116161666611111161111111111611116111666661111666161116166111661666111116116111661111111611169991111666666669996666616111111111611666616611666666666661116161111166161166111111161111999116161111611111161166111111111161611111661161111116111666616111111161161161166666666111166111611111611166619111111111111166111166111111999999999161616616961119999999999999999999669999999991119999116166661111661111611111666611611111116116611161699999991196691999111111116611611116166661111111111111111611611611111161111
1101492256 0WEST_VI 10001ROCKEFELLER	111116111111161166111616661616111111161111611111111111161111161161161111111161661166661166666166166666661666616661161166611111161111911111116996611611111116199999999966111111116111111611166111161616111166961116166116661666111116666666611111111611119991111666166111661661611111111111611699999911666666666661116161111166161166111111161111611116161111111111111111111111111161611111661161111116166166616111111161161111116666666616116111111111111111611111116616666611111166111661111111119161616666161116161666616661116666666661661111161699161166661111161111611111666611611111116166611111119111111116661111111116661111111116166661111111119911111611111111119111111
1104930925 0WISCONS 10001FEINGOLD   111666111111161161111616661616111111161111611111111111161111161161161166111161661666661166666166161616661666616661161166111111161111161111166161611611611111116661161116616111116116661611661616161616611611111116166611661616111111111666111111111611161111111666166161661661611111111111611666616111666666666661116116611166161166111116161111611116661166611111616166116111611161111161661166611116166166616111111661161161616666666111116111616116616166611111111111111166111166111611111111111661616616161116161666616611116666116661661111161611161166661116611111611111666666611116616166111661111111111116661116111111116611111116161661111111111111111616611611661166611
1101570325 0WISCONS 10001KOHL       111116111111161161111616661616111111161111611111111111161111111161161116111111661161661166666166166616661666616661161166611111161111161111166666111611611111116161661116111116116116161611661616161616611611111116166116661666111111111661111111111611111111111666166161661661611111111111611666616611666666666661116111111166161166111111161111611116111111111116161111111111111161611111661111111116166166616111111161161111116666666111116111111111611116611111111111611111111166111611111111111161616616161116161616616661116666616661661111161611161166661111161111611111666611611111116166611161111111111116661111111116111111111116166661111111111111111611111111111111111
1104970668 0WYOMING 20001ENZI       116161111111611616111161111111161111611111661116116616119999111616116661666111111111111111111611611161116111161116999999999999611666161111166611116116111666111611666661111666161661616166116161616161161166996161611666116111666666616116611111616111116666616611111616116116116116616611161111161611111111111116611616666111611111611166161666616661616666161661111611166111666616111166116116611111611611161666666611116616161116611166161611111666166111161166166666666611161111111161666961666116161161611661116116161111611161161116116661116199161611161116611116111161666666111666611611116611666166616611166661166166661166116166611111166661666611661116116116116616666
1101563368 0WYOMING 20011THOMAS     111166111111616616111161999999999111611111661699116116111116111616116661666111111111111111161611611161116111161116111661111166611666161111161111166116111666111611666661111666199999900000000000000000000000000000000000000000000000000000000000000000000000000000000000000000000000000000000000000000000000000000000000000000000000000000000000000000000000000000000000000000000000000000000000000000000000000000000000000000000000000000000000000000000000000000000000000000000000000000000000000000000000000000000000000000000000000000000000000000000000000000000000000000000000000000000000000000000000000000000000000000000000000000000000000000000000000000000000000000000
1104070768 0WYOMING 20022BARASSO    000000000000000000000000000000000000000000000000000000000000000000000000000000000000000000000000000000000000000000000000000000000000000000000000000000000000000000000000000000000000000000000000000000000000000000000000000000000066616116611111616111116666616111111616116116116111616611161111161611111111111116611616666111611111611166161666616661616616161661111611166111666616111166111116611111611611161666666111116616161116611166161611111666166111161166166666666611161111111161666161666116161161611661116116161111611161161116116661116116161611161116611116111161666666111666611611116611666166616611166661166166661166116661611116166661666611661116116116116616666
