# Supplementary material for: Inferring Meaningful Communities from Topology-Constrained Correlation Networks
Source: PLoS One. 2014 Nov 19;9(11):e113438. doi: 10.1371/journal.pone.0113438 (PMC4237410; doi:10.1371/journal.pone.0113438)
Supplement: File S1 — Data File. The data is available as supporting information as a compressed TAR file named File S1.tar.gz containing the files Amy135.gm and sen110kh.2008.USA.roll.call.txt. File sen110kh.2008.USA.roll.call.txt. It contains the information of the Roll-Call votings in 2008 for the US Senate. This information is available also in VoteView [35]. The file is space-delimited text file where each line represents a Senator. The first field corresponds to the Senator's code, followed by the state they represent. After the state, a number indicating party affiliation, followed by the lastname of the Senator. The last field correspond to the Roll-Call votes. File Amy135.gm. It contains the centroid coordinates in a semicolon-delimited format. In this format the first field correspond to the name of the structure and the X, Y, and Z coordinates for the centroid of each homologous aminoacids are stored sequentially. There is one line per structure (135 in this dataset), and 3 times the number of homologous residues coordinates entries. (GZ) [file pone.0113438.s001.gz › Amy135.gm]

>Amy135_final:1A47_A-c	11.062500	72.072500	10.336000	7.428200	68.951200	11.464200	7.796250	68.790250	17.678250	6.409400	63.319200	15.636600	1.205556	64.625111	22.126333	4.125333	57.751833	20.722000	-1.861800	60.437400	20.556800	-1.209750	54.848000	23.021500	-9.786500	62.097500	24.510750	-9.150364	56.574364	14.040273	-14.759167	62.724667	17.182833	-11.134000	62.225000	20.772000	-6.738200	62.090600	18.228400	-11.160800	64.944800	15.280400	-13.010000	66.158000	20.315800	-2.886000	73.496750	17.888750	-1.139000
>Amy135_final:1Q4N_X-c	5.377625	73.424125	11.084750	12.500750	70.588500	12.752500	10.312333	67.631000	16.093000	7.205000	63.039000	13.967000	4.172750	64.776750	19.106750	3.706429	57.785000	19.848571	-0.351600	63.030200	19.971600	1.106250	55.241250	23.613625	-11.168750	59.993500	21.313625	-7.468364	57.921545	14.857273	-12.337500	63.198750	17.420250	-9.248600	64.002800	21.378000	-4.501000	63.113400	16.858400	-8.131000	66.526500	14.388500	-10.197000	69.526200	18.158200	-0.355500	74.204500	13.578500	-0.503000
>Amy135_final:1B0I_A-c	8.502000	72.432500	10.108250	12.610250	70.825500	13.390750	10.458000	68.007750	16.873250	8.129875	62.366875	14.635000	4.221500	64.487500	19.299750	3.727143	57.660714	19.884286	-0.478400	62.789600	20.223400	0.993250	54.973375	23.886000	-9.870200	59.808000	20.910800	-7.764182	57.790091	15.427455	-13.770333	62.833333	18.312833	-8.767600	63.765400	22.361200	-4.850250	63.184000	17.271250	-8.377500	66.266000	15.394500	-10.377667	69.240167	20.037833	-0.073000	73.553000	14.431000	-0.809500
>Amy135_final:1B2Y_A-c	5.505625	73.398500	11.155125	12.761500	70.666750	12.835500	10.332667	67.729000	16.097667	7.274000	63.227200	14.130000	4.255750	64.902250	19.021750	3.660429	57.799429	19.681429	-0.381800	63.002400	20.026600	1.016500	55.205125	23.587250	-11.411625	60.313250	21.469500	-7.743182	57.774636	14.816455	-12.351500	63.517750	17.554250	-9.301400	64.062600	21.347400	-4.665600	63.109600	16.840400	-8.316000	66.496000	14.450000	-10.251800	69.259600	18.327800	-0.456500	74.144500	13.566500	-0.697250
>Amy135_final:1BAG_A-c	13.625667	69.373333	8.706667	10.793000	68.806000	12.527000	10.074250	68.179250	16.849250	7.751200	62.963600	14.528800	3.326000	64.722000	19.862400	4.460143	57.695429	19.834286	-0.079000	60.877000	20.045000	1.703091	54.641545	24.601909	-8.858000	58.628333	20.538333	-8.098875	57.344250	14.889375	-12.910800	61.465200	17.808400	-8.256250	62.825000	22.032000	-4.658000	62.826800	17.584800	-11.255833	65.506667	14.808833	-12.017286	66.996286	19.508571	0.187286	75.095714	14.480714	-0.511400
>Amy135_final:1BLI_A	13.641800	74.029600	12.753200	10.123000	70.107000	11.478000	9.022000	69.240500	15.872750	7.473400	63.054600	14.144200	3.226600	64.843200	19.588000	4.881667	57.969333	19.950167	-1.981222	63.116222	19.764444	0.662125	55.703250	20.186500	-6.113143	58.986286	20.759571	-8.151818	57.731455	15.574545	-14.307500	62.075667	18.844833	-9.328125	61.811125	23.985250	-5.187600	63.619600	16.627600	-11.224000	66.744667	14.772000	-10.860000	68.320400	19.945600	-0.345000	74.064500	14.792000	-0.078167
>Amy135_final:1BVN_P-c	5.087125	73.442625	11.282000	12.463250	70.641250	12.407750	10.418800	68.665000	16.150600	7.355400	63.253000	14.050400	4.183500	65.042750	18.866250	3.788571	57.828571	19.798286	-0.417400	62.850400	19.968000	0.973625	55.235875	23.763750	-11.418500	60.040750	21.386875	-7.761091	57.635364	14.767364	-12.264250	63.330250	17.426250	-9.340800	63.837600	21.345000	-4.698200	62.953000	16.825600	-8.245000	66.329500	14.396500	-10.287200	69.201000	18.769600	-0.260000	73.950000	13.972000	-1.043500
>Amy135_final:1C8Q_A-c	5.481375	73.190875	11.106375	12.727500	70.323250	12.748500	10.377667	67.708667	16.013667	7.488200	63.095600	14.148800	4.251000	64.637500	19.102250	3.768857	57.756429	19.853571	-0.427000	62.842000	20.045600	1.059375	55.024250	23.618875	-11.115625	59.975000	21.468750	-7.493818	57.866364	14.856182	-12.178750	63.592000	17.615750	-9.225000	63.908800	21.432000	-4.534000	63.098200	16.917400	-8.201500	66.310000	14.536000	-10.227000	69.138200	18.319400	-0.436000	74.076500	13.689000	-0.403000
>Amy135_final:1CDG_A-c	10.753250	72.006750	10.258250	7.060800	69.023000	11.683400	7.780500	68.938000	17.973000	6.435000	63.324400	15.739000	1.234667	64.512778	22.204889	4.353167	57.653333	20.443833	-1.774800	60.205200	20.515800	-0.249250	53.170375	22.914750	-9.884000	61.855333	24.376333	-9.077909	56.618182	13.940182	-14.855833	62.487333	17.006167	-11.234000	62.055000	20.696000	-6.753200	61.899000	18.157000	-11.180200	64.846800	15.242600	-13.225800	66.153800	20.295200	-2.932250	73.554500	18.259750	-1.210000
>Amy135_final:1CGT_A-c	10.683750	71.767500	10.103000	7.268800	68.669800	11.783000	8.017000	68.779000	18.065000	6.487800	63.280800	15.685400	1.425667	64.492556	22.324778	4.588500	57.674500	20.692833	-1.343250	59.732250	21.054500	-0.108250	53.277375	23.033875	-12.551200	57.678200	20.198800	-9.153545	56.876273	14.228818	-14.891333	62.895333	17.509333	-11.140000	62.354000	21.021000	-6.616800	62.028000	18.650200	-11.463400	65.061200	15.464200	-13.245000	66.351600	20.639000	-2.460333	74.339333	18.192333	-2.554800
>Amy135_final:1CGU_A-c	10.476000	71.849750	10.272500	6.962400	68.841000	11.804400	7.983000	68.500000	18.065250	6.271600	63.036000	15.807200	1.213222	64.588667	22.334000	4.054333	58.009333	20.745333	-1.664500	60.074250	21.717750	-0.435250	53.387500	23.355500	-12.685600	57.660000	20.291000	-9.402455	56.835909	14.515091	-15.234667	63.020833	17.493833	-11.342000	62.479000	21.190000	-6.830800	62.313800	18.923800	-11.791800	65.172400	15.749600	-13.830600	66.632400	20.618600	-2.670333	74.356333	18.778667	-2.680400
>Amy135_final:1CGV_A-c	10.522000	71.966250	10.167750	7.001000	68.954800	11.715000	7.684750	68.979750	18.007500	6.210000	63.493200	15.916800	1.199333	64.705889	22.395333	4.142167	57.861167	20.829333	-1.904800	60.458600	20.765200	-0.471500	53.405750	23.328125	-12.686000	57.839800	20.402600	-9.402000	56.863182	14.447818	-15.035833	62.865000	17.525833	-11.424000	62.563000	21.160000	-6.994400	62.119000	18.542200	-11.356600	65.242400	15.649200	-13.288200	66.474800	20.665600	-2.967500	73.886250	18.423000	-1.215000
>Amy135_final:1CGW_A-c	10.664500	72.111500	10.149750	7.206600	68.982800	11.547800	7.732000	68.817000	17.874250	6.324600	63.300200	15.835400	1.180889	64.437333	22.119778	4.302667	57.676500	20.478000	-1.877000	60.195400	20.448400	-0.535250	53.243750	22.830125	-10.069000	61.678667	24.261333	-9.310364	56.734545	13.884273	-14.986500	62.477000	16.862667	-11.375000	62.166000	20.695000	-6.953600	61.886200	18.138800	-11.325800	65.046000	15.167600	-13.338400	66.033600	20.249600	-3.039750	73.707500	18.285500	-1.330000
>Amy135_final:1CGX_A-c	10.577250	71.909250	10.172000	7.040600	68.857800	11.720400	7.732500	68.932500	18.002250	6.279200	63.430400	15.958000	1.245333	64.665000	22.487889	4.205000	57.831333	20.765000	-1.781000	60.358000	20.878800	-0.376250	53.368625	23.275875	-12.567000	57.814800	20.493200	-9.350818	56.887545	14.456091	-14.934500	62.840333	17.600500	-11.376000	62.495000	21.304000	-6.968400	62.092200	18.676000	-11.221000	65.094400	15.685800	-13.234000	66.388800	20.786200	-2.886250	73.801750	18.561250	-1.153000
>Amy135_final:1CGY_A-c	10.614000	71.985250	10.182000	7.016000	68.846600	11.629800	7.664000	68.951250	18.036250	6.260600	63.431200	15.911800	1.210444	64.684333	22.423667	4.191500	57.866500	20.757833	-1.793600	60.431000	20.848400	-0.436625	53.440500	23.357500	-12.585600	57.806600	20.428200	-9.325091	56.865091	14.475273	-14.913833	62.842000	17.499333	-11.379000	62.486000	21.208000	-6.951800	62.152800	18.627800	-11.209200	65.121200	15.689000	-13.288400	66.406400	20.710200	-2.941000	73.820250	18.478000	-1.161000
>Amy135_final:1CPU_A-c	5.096500	73.308875	10.916000	12.606500	70.687000	12.792250	10.315000	67.772000	16.004333	7.376400	63.308000	14.090400	4.053250	64.748750	18.974000	3.645714	57.857714	19.716143	-0.508800	62.905200	19.945400	0.935875	55.113125	23.588250	-11.409250	59.963875	21.514375	-7.725909	57.807364	14.851455	-12.417500	63.083750	17.553750	-9.321800	63.949800	21.459200	-4.727600	63.092200	16.893800	-8.401500	66.400000	14.447500	-9.746600	68.846800	18.556800	-0.581000	74.142500	13.516500	-0.664500
>Amy135_final:1CXK_A-c	10.707500	72.021000	10.109250	7.124400	69.048200	11.596000	7.786500	68.785250	17.881500	6.514800	63.242600	15.681200	1.359333	64.447667	22.148667	4.331500	57.592167	20.565667	-1.797800	60.305600	20.179600	-0.537000	53.153500	23.101750	-9.871333	61.775000	24.285333	-8.967455	56.625909	13.891909	-14.834333	62.691833	16.984833	-11.184000	62.150000	20.552000	-6.732600	61.993200	18.035800	-11.239600	65.003200	15.136800	-13.188400	66.207800	20.114600	-2.814250	73.733500	18.381000	-1.076000
>Amy135_final:1CXL_A-c	10.719750	71.967750	10.183250	7.153200	68.995400	11.670400	7.876250	68.791750	17.958250	6.501200	63.278800	15.708800	1.323111	64.417000	22.182000	4.309000	57.606167	20.545667	-1.825000	60.471400	20.131200	-0.459125	53.297250	23.104750	-9.850333	61.990000	24.122000	-8.862273	56.724182	13.937636	-14.679167	62.722667	16.918167	-11.053000	62.237000	20.520000	-6.551600	62.017400	17.993800	-11.048400	65.000400	15.050800	-13.063400	66.247600	20.086400	-2.703500	73.673500	18.252250	-0.979000
>Amy135_final:1D7F_A-c	10.588000	71.739000	9.874000	7.265800	68.514800	11.454000	7.799250	68.735250	17.815000	6.605400	63.112000	15.704200	1.234778	64.272444	22.091000	4.430167	57.462333	20.273500	-1.751200	60.129200	20.251600	0.039375	53.043875	22.532500	-9.926667	61.594000	24.356000	-8.978273	56.495909	13.846364	-14.764833	62.435167	17.021167	-10.977000	62.040000	20.649000	-6.608200	61.840600	18.037400	-11.063200	64.723000	15.087200	-13.116600	66.058600	20.241000	-3.064000	73.231000	17.966500	-1.274000
>Amy135_final:1DHK_A-c	5.224625	73.088625	11.154750	12.575500	70.600750	12.884500	10.327667	67.695667	16.150667	7.389000	63.211600	14.199800	4.191750	64.687750	19.188750	3.610143	57.766857	19.812143	-0.501400	62.875200	20.110200	0.995875	55.055000	23.648125	-11.240000	60.070500	21.757375	-7.666455	57.670000	14.925091	-12.337500	63.374500	17.946250	-9.370200	63.856000	21.577400	-4.725600	63.049800	16.968600	-8.447000	66.330500	14.660500	-10.427200	69.005200	18.519400	-0.227000	73.745000	14.019000	-0.996000
>Amy135_final:1DTU_A-c	10.770500	72.014000	10.082250	7.074600	69.070800	11.461000	7.696000	68.999500	17.668000	6.428200	63.391600	15.593600	1.194111	64.691222	21.965222	4.210333	57.857667	20.541333	-1.908800	60.705600	20.214400	-0.614125	53.618625	23.018625	-10.068667	62.091333	23.976000	-9.080909	56.867273	13.810636	-14.915500	62.787167	16.811667	-11.401000	62.496000	20.480000	-6.915400	62.167400	17.981800	-11.164800	65.300200	14.960200	-13.350000	66.569800	20.011400	-3.011000	73.875000	18.045750	-1.190000
>Amy135_final:1E3X_A-c	13.977400	73.977400	12.770800	10.329000	70.081000	11.449000	9.239250	69.184500	15.802000	7.598000	63.014600	14.161000	3.159200	64.961800	19.414800	4.675333	58.073167	19.953833	-2.177667	63.158333	19.713889	0.418375	55.844000	20.131000	-6.289429	58.940429	20.898429	-8.334545	57.774364	15.367727	-14.871667	62.728333	18.535167	-8.931875	61.563625	23.335750	-5.322000	63.731000	16.448200	-11.607500	66.612333	14.683167	-11.369000	68.488200	19.652800	-0.795000	74.046333	14.362000	-1.024200
>Amy135_final:1EA9_C-c	10.907600	72.369000	8.359600	7.932500	68.357500	11.139500	8.625200	69.180400	15.995000	6.402625	62.455125	14.113000	1.823778	64.505889	21.142667	4.408333	57.535667	20.466833	-1.793600	59.303000	19.599400	-1.871375	52.468125	22.551625	-9.494500	60.605500	23.360500	-9.427400	56.997800	15.001400	-14.960667	61.547000	17.490333	-11.629000	61.354000	20.379000	-7.422750	61.703750	17.954750	-11.865800	63.549200	14.900800	-13.423800	64.780600	19.888000	-4.244667	72.402667	17.447000	-3.920667
>Amy135_final:1EO5_A-c	10.924250	72.040500	10.155750	7.278600	69.085800	11.626200	7.948500	68.888000	17.924750	6.522200	63.357200	15.752000	1.333556	64.612111	22.124111	4.347667	57.921333	20.617333	-1.748800	60.597600	20.049200	-0.381125	53.426500	23.079125	-9.758000	62.076333	24.009333	-8.844636	56.835091	13.989818	-14.633667	62.874167	16.988167	-10.948000	62.453000	20.598000	-6.560800	62.128600	17.918400	-11.047000	65.098000	15.050200	-12.972800	66.386000	20.059200	-2.625250	73.818500	18.065000	-1.013000
>Amy135_final:1G1Y_A-c	11.213333	72.263667	9.369167	8.719000	67.784000	12.473000	7.736750	68.551500	17.369500	6.452000	63.413600	15.275600	1.101444	63.918889	21.521667	4.329333	57.267167	20.501333	-1.963400	59.655600	19.787000	-1.430000	52.945375	23.694500	-12.264800	56.430800	20.570600	-9.337200	56.650400	15.139800	-15.613167	61.289000	18.110167	-11.357000	61.079000	20.749000	-7.214250	61.467500	18.253500	-11.633600	63.504200	15.156400	-13.667400	64.953400	20.101800	-4.154000	73.466000	16.042833	-2.736833
>Amy135_final:1G5A_A-c	9.272167	76.276667	9.413500	8.139167	69.384500	10.008333	7.715500	70.183500	16.478750	5.732000	66.034000	15.984000	3.520000	64.451000	18.591000	3.141500	59.785000	19.572750	-1.789333	60.619000	20.834667	-1.459333	54.288000	22.788000	-14.270600	58.449800	19.548200	-10.878000	57.999600	14.667200	-17.180500	60.995000	15.292167	-12.936000	63.075000	19.613000	-7.756000	62.658000	17.436000	-12.685667	65.725333	13.484167	-13.775800	67.431000	18.462400	-4.321667	74.039000	14.566667	-3.050833
>Amy135_final:1GCY_A	11.462200	70.948200	7.680400	8.600500	66.978167	9.249833	9.087800	70.152200	15.175400	7.240800	63.910000	14.356600	2.191200	65.383400	18.908200	3.950667	58.752667	20.313167	-0.498000	61.384000	18.783000	-0.232750	56.542375	19.825000	-6.636818	59.738000	21.365727	-9.113000	57.359111	14.889889	-14.523600	61.601000	17.873800	-9.886800	63.218400	21.887800	-6.024400	62.926000	17.378000	-12.997750	65.648750	14.506875	-13.146000	67.878500	19.296167	-1.215000	73.036000	14.156000	-1.178000
>Amy135_final:1GVI_A-c	7.672500	67.607250	11.370500	7.808250	69.002500	16.683500	6.305455	63.006545	13.191364	3.934333	57.468500	20.062833	-1.976000	60.270600	19.926600	-1.277250	52.718125	23.196500	-4.634500	55.045500	19.439750	-7.601500	51.583500	24.311833	-12.785200	56.906200	20.174600	-9.647400	57.030000	14.934800	-14.929167	61.430667	16.694167	-11.218000	61.626000	20.580000	-6.906800	61.357400	17.937800	-11.348800	64.066600	15.052400	-13.378600	65.361400	19.839800	-2.979000	72.817000	17.113000	-2.356000
>Amy135_final:1HVX_A	13.627400	73.774200	12.939000	10.381000	69.888000	11.643000	9.180000	69.242750	16.048500	7.855600	62.830600	14.344400	3.385000	64.872400	19.844200	4.842667	57.868333	20.118833	-1.847556	63.163111	20.018556	0.693250	55.585875	20.141375	-6.239600	58.680200	20.319000	-8.138545	57.375000	15.486182	-12.894000	62.655500	19.043250	-6.731333	63.937833	22.987333	-5.839000	63.561250	16.632750	-9.856500	66.301000	15.606500	-11.298800	68.000400	19.877400	-0.358333	73.518667	14.285333	-0.072000
>Amy135_final:1HX0_A-c	5.290125	73.258875	11.102750	12.558250	70.694500	12.786750	10.249667	67.765000	16.027667	6.537200	63.138800	14.374000	4.033000	64.768500	19.062000	3.625571	57.811286	19.680857	-0.479800	62.950200	19.984600	1.011625	55.120500	23.509125	-11.549375	59.967250	21.402375	-7.615636	57.786091	14.883727	-12.360250	63.626000	17.592750	-9.419200	63.928200	21.439400	-4.714600	63.110000	16.966000	-8.363500	66.469500	14.555500	-10.446000	69.108200	18.496000	-0.186000	73.841000	13.990000	-1.008500
>Amy135_final:1IZJ_A	12.452600	71.579000	9.082000	8.819000	69.243000	12.624000	7.984250	69.222250	17.276750	6.942400	62.668200	15.694800	1.724556	64.569000	21.881667	4.521333	57.635500	20.480167	-1.443400	60.071400	20.779000	-0.856625	52.753000	23.906000	-12.092800	57.483200	21.046600	-9.175400	57.568000	15.774400	-13.358500	61.004000	18.235000	-10.841000	62.106000	21.222000	-6.360600	61.366200	18.733400	-10.747000	65.228800	15.489800	-13.400667	65.581000	20.678167	-2.427500	71.075167	14.905167	-3.922500
>Amy135_final:1IZK_A	12.186600	71.736000	9.098200	8.664000	69.276000	12.687000	7.727750	69.233500	17.340750	6.676800	62.737800	15.655000	1.408556	64.588556	21.907667	4.498500	57.771167	20.557667	-1.700800	60.127000	20.574000	-0.931000	52.845000	23.880000	-12.361400	57.422000	20.652400	-9.299000	57.343800	15.673600	-13.449500	60.700000	18.248500	-10.994000	62.117000	21.135000	-6.489800	61.432200	18.757000	-10.917800	65.047000	15.324000	-13.490833	65.567000	20.550167	-2.529333	71.083167	14.892167	-4.420167
>Amy135_final:1J0H_A-c	10.536800	72.286600	9.201000	6.819750	67.498250	11.410250	7.381750	68.718000	16.866750	5.755455	62.855000	13.035182	0.837889	64.037889	21.416000	3.817500	57.108500	19.975000	-2.329000	59.487400	19.985400	-1.617125	52.143875	23.095375	-9.928000	60.285500	24.360000	-9.969600	56.348400	15.288000	-15.223833	61.032333	17.246500	-11.717000	60.801000	20.932000	-7.318800	60.581400	18.267200	-11.880600	63.489600	15.389400	-13.850600	64.517800	20.194800	-3.634750	72.888000	16.929250	-2.446200
>Amy135_final:1J0J_A-c	11.695800	71.877600	9.287600	7.463500	67.520250	11.394750	7.946250	68.877750	16.852250	6.231818	62.945545	13.145818	1.146000	64.326333	21.353556	4.298333	57.463833	20.191333	-2.012400	59.932600	20.113400	-1.623625	52.703000	23.274625	-12.824800	56.845400	20.257200	-9.791800	57.039000	15.036200	-14.795500	61.795000	16.984000	-11.097000	61.758000	20.811000	-6.860800	61.338200	17.932600	-11.282800	64.093400	15.106600	-13.423200	65.301200	19.885200	-3.007000	72.996250	16.562750	-1.889200
>Amy135_final:1JD7_A	8.729250	71.984500	9.853500	12.703500	70.598500	13.343500	10.503000	67.897000	16.798500	8.140375	62.444750	14.658750	4.240750	64.308500	19.323750	3.636857	57.576143	19.939857	-0.413400	62.581600	20.349000	1.090500	54.784500	24.002625	-9.749800	59.705400	21.014600	-7.957818	57.718545	15.536000	-13.460500	62.467500	19.046833	-8.535400	63.521400	22.620200	-4.823500	63.207250	17.379750	-8.232000	66.411000	15.521500	-10.335500	68.468167	20.234667	0.127000	73.284000	14.884000	-0.621000
>Amy135_final:1JD9_A	9.214250	71.819500	9.604000	12.977500	70.513250	13.301000	10.683500	67.978000	16.692750	8.149125	62.372625	14.885500	4.449250	64.527250	19.326000	3.761571	57.779857	19.781857	-0.271000	62.626200	20.437200	1.173625	54.744375	23.919625	-9.569800	59.711600	20.953200	-7.951000	57.772364	15.398273	-13.181667	63.109167	18.194000	-8.562800	63.651400	22.514400	-4.814000	63.244250	17.419000	-8.343000	66.262500	15.406500	-10.377833	68.906667	20.175000	0.169000	73.371000	14.726000	-0.476000
>Amy135_final:1JF5_A-c	10.862333	72.356167	9.100500	8.253500	67.669000	12.215500	7.462250	68.553000	17.214750	6.270800	62.994400	15.343000	1.042444	63.884000	21.697111	4.308333	57.169000	20.895667	-1.908800	59.508600	20.040800	-1.114250	52.768625	23.911375	-12.433000	56.179200	20.753600	-9.580400	56.334800	15.588200	-15.674167	60.860500	18.257000	-11.427000	60.966000	20.993000	-7.333250	61.217750	18.526500	-11.689800	63.401600	15.427800	-13.920000	64.788200	20.190000	-4.256500	73.355000	15.597333	-3.213667
>Amy135_final:1JF6_A-c	11.185833	72.493833	9.020000	8.367000	67.877000	12.144500	7.508000	68.564750	17.076250	6.156400	63.274200	15.170600	1.045889	63.987444	21.478111	4.303667	57.348000	20.797000	-1.880200	59.532800	19.938200	-1.345000	52.803875	23.897875	-12.444400	56.264200	20.704800	-9.557000	56.496200	15.527800	-15.659500	60.903333	17.993833	-11.405000	61.169000	20.986000	-7.335250	61.287000	18.278750	-11.743400	63.557000	15.448400	-13.926400	64.849200	20.112200	-4.283500	73.310167	15.659500	-3.540833
>Amy135_final:1JFH_A-c	5.339875	73.321000	11.057750	12.626250	70.624250	12.803750	10.299333	67.803000	16.116667	7.446600	63.250000	14.165200	4.600500	64.866000	19.202750	3.660714	57.727286	19.667857	-0.433000	62.896400	19.927200	0.950250	55.061000	23.534500	-11.475125	59.981250	21.332750	-7.696455	57.845818	14.772545	-12.418250	63.047750	17.517250	-9.402000	63.904600	21.469400	-4.691000	63.184400	16.932800	-8.374500	66.546500	14.503000	-10.382400	69.250200	18.474800	-0.200000	73.882000	13.940000	-0.961000
>Amy135_final:1JGI_A-c	9.097333	76.045500	9.329833	7.965333	69.332667	10.037500	7.499250	70.440000	16.449500	5.705000	66.147000	16.014000	3.362000	64.642000	18.562000	3.004750	59.981750	19.522500	-1.895333	60.783000	20.837000	-1.516556	54.420778	22.728556	-14.255200	58.677600	19.440800	-10.814000	58.208800	14.632600	-17.197667	61.221500	15.297333	-12.939000	63.372000	19.545000	-7.803800	62.695400	17.344800	-12.618667	65.784167	13.396500	-13.839400	67.700200	18.265600	-4.232000	74.232667	14.468667	-3.048333
>Amy135_final:1JI1_A-c	12.316000	71.624400	9.126400	8.779000	69.204000	12.681000	7.940750	69.117500	17.341500	6.831000	62.698400	15.642800	1.620778	64.524000	21.912778	4.533000	57.668167	20.483833	-1.564600	60.050200	20.712600	-0.870500	52.742500	23.832500	-12.059200	57.305600	21.018400	-9.132600	57.368000	15.735000	-13.325500	60.806000	18.141000	-10.798000	61.877000	21.157000	-6.352400	61.318400	18.682000	-10.809000	65.050800	15.418000	-13.442333	65.396000	20.523667	-2.477167	71.064167	14.785000	-4.405833
>Amy135_final:1JL8_A-c	10.490833	72.438667	9.624000	8.077500	67.669000	12.352000	7.326000	68.373000	17.351250	6.361400	62.760000	15.333400	0.965556	63.853667	21.415222	3.841833	57.037333	20.718500	-2.337800	59.552600	19.875600	-1.818375	52.519375	23.485000	-12.832200	56.604200	20.619000	-9.704800	56.734400	15.419400	-15.891167	61.374333	17.678833	-11.812000	61.292000	20.743000	-7.705500	61.131250	18.152500	-11.787000	63.598000	15.124400	-14.195200	65.118800	19.862400	-4.069000	73.719000	15.779500	-3.166500
>Amy135_final:1JXJ_A-c	5.360875	73.292625	11.182375	12.534750	70.555000	12.768000	10.262000	67.667000	16.115667	6.915200	63.157200	14.409000	4.111250	64.806500	19.027250	3.683714	57.810857	19.830286	-0.374000	63.022400	19.980800	1.117750	55.274125	23.625500	-11.165125	59.952625	21.380625	-7.438545	57.831455	14.861636	-12.207000	63.568500	17.702000	-9.276200	63.835200	21.402800	-4.551400	63.081600	16.950800	-8.248500	66.412000	14.455000	-10.234600	69.300600	18.251000	-0.487500	74.162000	13.571000	-0.523500
>Amy135_final:1JXK_A	5.375625	73.242500	11.153875	12.565250	70.449000	12.787500	10.307333	67.605333	16.075667	7.704200	62.906400	14.431200	4.131750	64.689250	19.083750	3.679000	57.716000	19.879000	-0.367400	62.884400	20.040400	1.060625	55.164625	23.727250	-11.215375	60.025750	21.482250	-7.486727	57.880727	14.897636	-12.231750	63.547750	17.734000	-9.300600	63.901200	21.444000	-4.560600	63.041400	16.999800	-8.197000	66.377000	14.533500	-10.212000	69.066800	18.399000	-0.496500	74.135500	13.648000	-0.454750
>Amy135_final:1KB3_A-c	5.505250	73.181000	10.864625	12.552500	70.670000	12.799750	10.283333	67.768000	15.999333	7.249000	63.349600	14.039200	3.959500	64.862250	18.976250	3.538143	57.927429	19.558571	-0.480600	62.945200	19.892200	0.938125	55.183500	23.569375	-11.513250	60.171625	21.513125	-7.797000	57.869636	14.775091	-12.343250	63.653000	17.759000	-9.311200	64.037200	21.435200	-4.788800	63.135800	16.831800	-8.362000	66.512500	14.369000	-10.378000	69.232800	18.388600	-0.714500	74.162000	13.589000	-0.880000
>Amy135_final:1KBB_A-c	5.432125	73.330250	11.040000	12.677250	70.720000	12.824500	10.382333	67.766333	16.059000	7.323800	63.308600	14.126600	4.403250	64.975250	19.041250	3.685429	57.875429	19.686143	-0.471400	62.995800	19.944400	1.050500	55.236500	23.544375	-11.389500	60.214375	21.428375	-7.627727	57.784091	14.798182	-12.285250	63.490250	17.627500	-9.353200	64.095200	21.394400	-4.684400	63.154600	16.819800	-8.281000	66.534500	14.376500	-10.267800	69.199600	18.291800	-0.490500	74.164500	13.540500	-0.659000
>Amy135_final:1KBK_A-c	4.932500	73.460000	10.842250	12.513750	70.770250	12.771250	10.298667	67.862333	16.002000	7.286400	63.381600	14.146200	4.042500	64.845750	19.017500	3.556571	57.962143	19.748857	-0.550400	63.028400	19.933800	0.912250	55.233125	23.593250	-11.493875	60.228125	21.441125	-7.725000	57.822273	14.792364	-12.377500	63.569750	17.724750	-9.363200	64.086200	21.396000	-4.695200	63.233400	16.888400	-8.447000	66.506000	14.507500	-10.349600	69.347800	18.391400	-0.611000	74.243500	13.514000	-0.844750
>Amy135_final:1KCK_A-c	10.674250	71.997750	10.163250	7.065000	68.980200	11.509400	7.764500	68.832500	17.795750	6.354200	63.242400	15.556200	1.215667	64.463889	22.064333	4.155000	57.615833	20.529167	-1.966600	60.502000	20.275600	-0.707250	53.248375	22.993875	-10.034000	61.804333	24.195333	-9.080727	56.637545	13.878727	-15.010667	62.510833	16.854500	-11.464000	62.115000	20.538000	-6.946200	61.969800	18.082800	-11.265200	64.951600	15.113200	-13.409400	66.185000	20.067600	-3.042500	73.671000	18.194250	-1.248000
>Amy135_final:1KCL_A-c	10.797500	71.877250	10.220500	7.198000	68.980200	11.739600	7.927500	68.779500	17.993250	6.517600	63.227000	15.741200	1.347778	64.351444	22.210778	4.485500	57.580000	20.653333	-1.747200	60.294600	20.274200	-0.221375	53.223500	22.932875	-9.781000	61.830667	24.350000	-8.949000	56.607364	13.974455	-14.747000	62.557833	17.083667	-11.072000	62.160000	20.667000	-6.665000	61.840200	18.042200	-11.136000	64.873000	15.190800	-13.036400	66.103600	20.248800	-2.737750	73.728250	18.395750	-0.965000
>Amy135_final:1KGU_A-c	5.524750	73.316000	11.027875	12.717000	70.570000	12.776500	10.379333	67.762667	15.985333	7.443000	63.191400	14.285200	3.882250	64.713250	18.886250	3.612857	57.873571	19.622857	-0.492800	62.942400	19.995000	0.997000	55.192750	23.590875	-11.407625	60.101375	21.448750	-7.678364	57.772636	14.834182	-12.449750	63.624000	17.118250	-9.362000	64.139600	21.396200	-4.708600	63.189400	16.841600	-8.294500	66.511000	14.404000	-10.308800	69.374600	18.226600	-0.555500	74.083000	13.564000	-0.651500
>Amy135_final:1KGW_A-c	5.436000	73.258000	10.959250	12.681500	70.635000	12.791000	10.391667	67.783000	16.017000	7.543200	63.240200	14.207400	4.202250	64.720500	18.982500	3.541857	57.869429	19.655000	-0.531600	62.940000	19.991400	1.039875	55.233750	23.616250	-11.439250	60.256500	21.428125	-7.595364	57.742818	14.839000	-12.268250	63.564250	17.577000	-9.224800	63.948200	21.398200	-4.650600	63.205200	16.775400	-8.242500	66.514000	14.395500	-10.200400	69.332200	18.348000	-0.507500	74.056500	13.574000	-0.716500
>Amy135_final:1KGX_A-c	5.488500	73.167875	10.871875	12.559750	70.724750	12.790750	10.251667	67.837000	16.005000	7.271000	63.371600	14.025800	3.968750	64.874750	18.916500	3.491143	57.988571	19.550857	-0.468000	62.993600	19.913600	0.893125	55.248750	23.623875	-11.559000	60.231000	21.508250	-7.676545	57.843818	14.801636	-12.318250	63.522250	17.787750	-9.291600	64.035400	21.424000	-4.738200	63.159600	16.904800	-8.378500	66.469000	14.393500	-10.339000	69.238600	18.364600	-0.634000	74.179500	13.526000	-0.923250
>Amy135_final:1KXH_A-c	8.861000	72.082750	9.947000	12.955000	70.734000	13.312000	10.680250	68.046500	16.785000	8.217500	62.430875	14.628500	4.404750	64.549500	19.193750	3.673286	57.659286	19.836714	-0.343400	62.755000	20.399800	1.098375	54.911125	23.901000	-9.866600	59.638200	20.962200	-7.972364	57.677727	15.397182	-13.760000	62.971000	18.576500	-8.718200	63.619200	22.487000	-4.833750	63.281000	17.370500	-8.375500	66.405000	15.429000	-10.459500	68.870333	20.054000	0.292000	73.606000	14.599000	-0.507250
>Amy135_final:1KXQ_A-c	5.397750	72.811000	11.322375	12.530500	70.389500	12.935750	10.247000	67.536667	16.254000	7.444600	62.953800	14.381000	4.426250	64.958000	18.853750	3.664714	57.687571	19.914857	-0.486200	62.837800	20.163200	1.065000	55.031125	23.819375	-11.402375	59.796125	21.599375	-7.558727	57.799818	14.942545	-12.462500	62.820750	17.670000	-9.314600	63.710600	21.610400	-4.690200	63.064000	17.098000	-8.411000	66.276000	14.663000	-10.378000	69.329400	18.379200	-0.004000	73.594000	14.142000	-0.811000
>Amy135_final:1M53_A-c	12.201500	71.623333	7.323667	8.253500	68.339500	10.807500	7.924000	69.111500	15.844000	6.729625	63.423750	12.556500	1.645778	64.598778	20.562556	4.437500	57.709667	19.518833	-1.777000	60.117600	19.559800	-0.353444	52.781667	23.249556	-12.314000	56.900400	21.056600	-9.970600	57.053000	15.442600	-16.712375	59.963500	16.757875	-10.814000	61.409000	20.893000	-6.700800	60.978400	17.891600	-11.436000	63.818000	15.222600	-12.463333	65.759500	22.065500	-2.041500	73.423167	14.108833	-2.178333
>Amy135_final:1MVY_A-c	8.685500	76.021500	8.832500	7.394833	69.425500	9.886167	7.073250	70.283000	16.316750	5.271000	66.022000	15.832000	3.120000	64.508000	18.537000	2.875000	59.847000	19.511750	-2.009000	60.424667	20.944000	-1.352000	54.117000	22.884222	-14.315800	57.942200	19.773800	-10.934800	57.604200	14.852000	-17.272167	60.407000	15.318667	-13.177000	62.634000	19.748000	-7.986800	62.352200	17.561800	-13.088333	65.177167	13.483500	-14.118200	66.994400	18.648400	-4.841833	73.739167	14.559000	-3.610833
>Amy135_final:1NM9_A-c	5.396000	73.409625	11.106375	12.599500	70.563750	12.788500	10.332333	67.669000	16.074333	6.990200	63.083400	14.425000	4.203250	64.800250	19.027750	3.834857	57.777429	19.767000	-0.319000	63.034400	19.916600	1.114750	55.179375	23.491500	-11.148750	60.125375	21.528750	-7.457727	57.873545	14.867000	-12.234000	63.116250	17.459000	-9.145000	63.947800	21.411200	-4.461000	63.121800	16.891800	-8.173000	66.457000	14.393000	-10.195200	69.439600	18.199000	-0.298000	74.205500	13.498500	-0.460250
>Amy135_final:1OB0_A-c	13.618400	74.051400	12.558800	10.135000	70.111000	11.323000	9.034250	69.291250	15.728750	7.385200	63.099800	14.137800	3.255800	64.911800	19.484600	4.868167	58.059167	19.901667	-2.034333	63.153222	19.758222	0.693125	55.787250	20.172750	-6.132143	59.021857	20.732000	-8.209364	57.707364	15.586273	-14.613333	62.463000	18.390333	-9.398125	62.018500	24.029500	-5.202400	63.635000	16.586200	-11.322667	66.799833	14.755000	-10.154400	69.447800	20.874000	-0.312500	74.201000	14.642500	-0.150500
>Amy135_final:1OSE_A-c	5.345875	73.312750	10.948875	12.584750	70.651000	12.769500	10.324333	67.779000	15.917667	7.284600	63.282200	14.163600	4.096000	64.976000	18.987750	3.604857	57.797286	19.644857	-0.521800	62.925200	19.957200	0.917500	55.156250	23.557875	-11.507250	60.016625	21.420250	-7.735455	57.760273	14.814727	-12.449750	63.010750	17.546250	-9.488000	63.965200	21.509600	-4.836400	63.133400	16.883200	-8.497500	66.434500	14.552000	-10.429400	69.075400	18.516800	-0.304000	73.833000	13.952000	-1.137000
>Amy135_final:1OT1_A-c	10.782500	71.986250	10.205250	7.167800	69.072400	11.727000	7.897250	68.893750	18.032500	6.387400	63.398600	15.845000	1.258111	64.410889	22.315778	5.710833	59.056833	21.104167	-1.758600	60.502200	19.927000	-0.857625	53.211625	23.260000	-9.666333	61.801667	24.151333	-8.817273	56.592273	13.979364	-14.645000	62.530000	17.061167	-10.982000	62.150000	20.599000	-6.575000	61.892800	17.975200	-11.059400	64.879800	15.084400	-12.983000	66.071200	20.152000	-2.696750	73.759250	18.330000	-1.082000
>Amy135_final:1PAM_A-c	10.811250	71.838000	10.009750	7.384000	68.696400	11.602600	7.970750	68.855250	17.965250	6.714200	63.278200	15.808200	1.451000	64.423889	22.306889	4.647333	57.632500	20.514500	-1.544000	60.255800	20.520000	0.192500	53.089625	22.710375	-9.713333	61.788333	24.571667	-8.880636	56.693000	14.089909	-14.595833	62.729333	17.285167	-10.840000	62.262000	20.962000	-6.429800	62.027800	18.313200	-11.000200	64.988200	15.419800	-12.966600	66.234600	20.499800	-2.901750	73.416000	18.264250	-1.094000
>Amy135_final:1PEZ_A-c	10.749000	71.900000	10.181000	7.201200	68.997200	11.651200	7.820250	68.842500	17.952750	6.424800	63.320400	15.689200	1.209889	64.496000	22.125222	4.293333	57.774167	20.583667	-1.846400	60.418200	20.283400	-0.388500	53.240000	23.031375	-9.791667	61.892333	24.246667	-8.968091	56.608545	14.014273	-14.811833	62.683500	17.026333	-11.114000	62.274000	20.619000	-6.664000	61.942000	18.021200	-11.242200	64.787600	15.166800	-13.146400	66.180800	20.087400	-2.697750	74.166500	18.115250	-1.056000
>Amy135_final:1PIF_A-c	5.196500	73.215125	11.077500	12.567500	70.702750	12.776500	10.262333	67.804667	15.977000	7.243200	63.317600	14.119200	4.224750	64.919000	19.116750	3.573714	57.742000	19.744286	-0.595000	62.937200	19.940200	0.948250	55.219250	23.611250	-11.440625	60.006500	21.533875	-7.786455	57.757727	14.800818	-12.427750	63.439500	17.680750	-9.444600	63.882600	21.402000	-4.794000	63.145200	16.903800	-8.506000	66.472000	14.503500	-10.419600	69.150000	18.487400	-0.315000	73.791000	13.897000	-1.110500
>Amy135_final:1PJ9_A-c	10.737750	71.997750	10.074750	7.145000	69.065400	11.556600	7.874500	68.868500	17.865250	6.473600	63.337400	15.683400	1.310778	64.467556	22.173444	4.316167	57.693333	20.568667	-1.838400	60.511600	20.104600	-0.480500	53.350500	23.101625	-9.781667	61.959667	24.190333	-9.030909	56.681000	13.816909	-14.726167	62.703167	16.958667	-11.057000	62.237000	20.566000	-6.664400	61.926000	17.961800	-11.207400	64.939200	15.101400	-13.074800	66.240600	20.049600	-2.849000	73.831750	18.284750	-1.004000
>Amy135_final:1PPI_A-c	5.354500	73.111625	11.065250	12.570500	70.558000	12.773750	10.379000	67.719000	16.133000	7.267400	63.049200	14.383800	4.297750	64.786750	19.147250	3.713571	57.725857	19.711571	-0.405000	62.915800	20.018000	0.994000	55.049000	23.597625	-11.445625	59.916625	21.454000	-7.711818	57.752364	14.763364	-12.403750	63.123750	17.560000	-9.321800	63.886600	21.480600	-4.670200	63.031400	16.902600	-8.242500	66.646000	14.398500	-10.395200	69.101600	18.492600	-0.124000	73.825000	13.907000	-1.038750
>Amy135_final:1QHO_A-c	11.231000	71.602000	11.579000	7.534000	68.948600	11.904200	7.703000	68.937750	18.200500	7.103200	63.433000	15.643200	1.677333	64.748222	21.981111	4.411667	57.687833	20.592833	-1.632000	60.574800	20.493000	-0.809600	54.657000	23.035200	-12.317200	57.879600	20.267800	-9.184200	57.897400	15.087600	-14.353667	62.892000	16.967833	-10.953000	62.392000	20.713000	-6.556500	62.433250	18.400500	-12.217250	66.431750	15.144750	-13.577500	66.025500	20.336500	-2.038333	74.935000	15.865500	-3.125500
>Amy135_final:1SMA_A-c	11.314200	72.195800	9.128600	7.481750	67.824500	11.503750	7.832250	68.711250	16.943000	6.271091	62.986909	13.116818	1.172111	64.277333	21.281778	4.129500	57.546167	19.996500	-2.113400	59.716200	19.473200	-1.666500	52.635375	22.956125	-12.780200	56.428200	20.251400	-9.595800	56.977800	14.920600	-14.875167	61.180000	17.030000	-11.057000	61.277000	20.574000	-6.896000	61.453800	17.885400	-11.547800	63.539600	15.021000	-13.390400	65.324800	19.798400	-3.143500	72.569000	17.278000	-2.160400
>Amy135_final:1TCM_A-c	10.761000	71.814000	10.237750	7.365000	68.776400	11.564400	7.693500	68.761750	17.970500	6.312200	63.372400	15.443600	1.168111	64.292667	21.941000	4.305500	57.501000	20.477333	-1.695200	60.299800	20.314400	0.050125	53.107500	22.301125	-9.859667	61.897000	24.155667	-9.146727	56.603909	13.662091	-14.872667	62.274333	17.057000	-11.510000	62.222000	20.703000	-6.989600	61.786200	18.468200	-11.058000	64.936200	15.257200	-13.402600	66.112400	20.177200	-2.936000	73.457000	18.063500	-1.190000
>Amy135_final:1TMQ_A-c	4.757625	73.550000	10.862500	11.063600	71.011000	14.583800	9.878000	67.574667	16.461667	7.397600	62.710600	14.182000	4.237000	64.892000	19.159000	3.456286	57.644143	19.940857	-0.604800	62.982800	20.066400	0.748000	55.434125	24.000000	-10.913667	59.416500	20.729833	-7.693545	58.148091	14.517545	-13.135600	63.447400	16.512400	-9.550400	63.987000	21.076800	-4.689800	63.215000	16.712800	-8.245000	66.695500	14.259500	-9.953400	69.276400	18.094800	-1.020667	75.523500	12.380167	-0.398000
>Amy135_final:1UA3_A-c	5.173125	73.302125	11.103625	12.494250	70.704000	12.755750	10.194333	67.777667	16.027000	7.156800	63.275200	14.205800	4.023500	64.699750	19.054500	3.562286	57.795429	19.786000	-0.556400	62.912800	19.949400	0.966875	55.108625	23.541375	-11.539000	59.903375	21.349625	-7.662273	57.779818	14.849909	-12.366250	63.502500	17.637250	-9.433400	63.773800	21.412200	-4.754400	63.081600	16.927200	-8.433000	66.391500	14.539500	-10.479000	69.136800	18.439600	-0.287000	73.829000	13.921000	-1.115750
>Amy135_final:1UA7_A-c	13.365667	69.346667	8.283000	11.055000	69.003000	12.336000	10.102500	68.175750	16.598250	7.801200	63.042000	14.650600	3.305600	64.902800	19.742400	4.647857	57.789000	19.973429	-0.002500	60.902000	19.851500	1.736091	54.628364	24.464909	-8.760333	58.728667	20.408333	-7.920875	57.374625	14.757250	-12.708200	61.322600	17.718200	-7.959750	62.485000	21.943500	-4.477800	62.636400	17.554600	-11.065667	65.541167	14.954167	-11.935286	67.132000	19.538571	0.329571	74.973143	14.366143	-0.403400
>Amy135_final:1UD2_A-c	13.724400	73.950600	12.533000	10.153000	70.050000	11.516000	9.042750	69.275500	15.934000	7.737200	62.911400	14.059800	3.164400	65.019400	19.574000	4.519167	58.107167	19.999667	-2.375778	63.309222	19.789000	0.631111	55.920000	19.911333	-6.142000	59.509714	21.087000	-7.979364	57.889000	15.454364	-13.604800	62.601800	18.034600	-8.911750	62.237625	23.321125	-5.239400	63.727200	16.506400	-11.242857	67.581857	14.602857	-11.356600	68.638400	19.059600	0.158000	73.894667	13.954667	0.145600
>Amy135_final:1UD3_A-c	13.714200	73.979600	12.513200	10.370000	69.980000	11.501000	9.049500	69.266000	15.885750	7.924000	62.839200	14.021000	3.296400	64.990200	19.432400	4.758667	58.092333	19.800167	-2.271111	63.350667	19.771444	0.776444	55.874333	19.862222	-6.070429	59.442286	21.083286	-7.999545	57.831273	15.459818	-13.531000	62.440400	18.065200	-8.868375	62.127875	23.298125	-5.141800	63.723800	16.486800	-11.252571	67.514286	14.635571	-11.245400	68.544800	19.094000	0.162000	73.883667	13.818000	0.211800
>Amy135_final:1UH2_A-c	12.233600	71.735200	9.170600	8.706000	69.201000	12.646000	7.858250	69.183500	17.282500	6.736400	62.744400	15.596600	1.515333	64.502000	21.877556	4.537000	57.675667	20.492167	-1.584400	60.088000	20.662400	-1.053000	52.749250	23.808750	-12.047600	57.276600	21.010800	-9.257200	57.405200	15.661800	-13.422500	60.755000	18.099500	-10.960000	62.080000	21.046000	-6.470200	61.446800	18.656800	-11.052400	65.161600	15.355800	-13.503833	65.499167	20.511500	-4.035167	76.315500	18.074167	-2.094750
>Amy135_final:1UKS_A-c	10.660500	71.728250	9.952500	7.251800	68.529400	11.538400	7.816500	68.659000	17.841000	6.544800	63.189400	15.685400	1.261778	64.249000	22.113667	4.480000	57.494500	20.402167	-1.719800	60.122200	20.350600	0.055125	53.007625	22.542875	-9.951333	61.643000	24.268000	-8.937455	56.501545	13.837091	-14.743500	62.425500	16.956500	-11.019000	62.005000	20.655000	-6.598200	61.884200	18.097000	-11.168800	64.782400	15.063800	-13.135200	66.056400	20.198000	-3.074500	73.195000	18.027000	-1.411000
>Amy135_final:1UKT_A-c	10.838000	71.792750	10.140500	7.286800	68.702200	11.531800	7.724750	68.882000	17.946750	6.572400	63.236400	15.778600	1.374444	64.416667	22.254111	4.551667	57.535333	20.486167	-1.586000	60.195600	20.571800	-0.010875	53.320375	22.900750	-9.816333	61.692667	24.616000	-9.054727	56.594273	14.099364	-14.798167	62.511500	17.307333	-11.061000	61.845000	20.849000	-6.665200	62.275200	18.605800	-11.182600	65.026800	15.428000	-13.079400	66.082800	20.704200	-3.110250	73.191000	18.338250	-1.423000
>Amy135_final:1V3J_A-c	10.849250	71.753250	10.089000	7.438000	68.538000	11.717600	8.120250	68.708250	17.996250	6.783000	63.196200	15.797800	1.671333	64.379222	22.171000	4.787667	57.585167	20.392167	-1.376400	60.262800	20.437000	0.339625	53.201250	22.723750	-9.341667	61.819000	24.521667	-8.605000	56.685909	14.162000	-14.287333	62.626500	17.295500	-10.536000	62.165000	20.993000	-6.189400	61.995600	18.375200	-10.679800	64.891200	15.439000	-12.602000	66.159600	20.360200	-2.706750	73.270000	18.223500	-0.964000
>Amy135_final:1V3K_A-c	10.817500	71.852250	10.044750	7.426600	68.675400	11.633000	8.091000	68.825000	17.933250	6.696400	63.260400	15.791200	1.444889	64.478222	22.295667	4.673000	57.659500	20.560167	-1.557200	60.294200	20.534000	0.131750	53.240875	22.765750	-9.794000	61.888667	24.601667	-8.899636	56.838909	14.101636	-14.556500	62.893500	17.219167	-10.814000	62.322000	20.849000	-6.433600	62.113400	18.287600	-10.919200	65.119200	15.334800	-12.915000	66.348000	20.438400	-2.864750	73.450500	18.241750	-1.043000
>Amy135_final:1VAH_A-c	5.221875	73.325000	11.113875	12.625250	70.611750	12.593250	10.305333	67.868000	15.969333	7.307200	63.311000	14.268000	4.293000	64.858000	19.152750	3.667857	57.653571	19.744857	-0.550600	62.797400	19.843800	0.925875	55.058750	23.591000	-11.525750	60.020750	21.453625	-7.768818	57.834182	14.755455	-12.606000	63.037500	17.457500	-9.391800	63.815200	21.471400	-4.791800	63.005400	16.885600	-8.323500	66.592500	14.518000	-10.410600	69.091400	18.615200	-0.381000	73.908000	14.183000	-0.970750
>Amy135_final:1VFM_A-c	10.585167	72.398500	9.285167	8.371500	67.593500	12.226500	7.592000	68.762750	17.086250	6.411800	63.173800	15.057000	1.213222	64.005333	21.487556	4.326667	57.270000	20.642333	-1.844000	59.489800	19.664000	-1.098375	52.428625	23.425500	-12.572200	56.442800	20.643200	-9.520800	56.701800	15.327000	-15.533667	61.348000	18.026667	-11.368000	61.158000	20.937000	-7.265750	61.205000	18.203500	-11.571400	63.448600	15.353800	-13.747800	65.120000	20.010400	-4.133333	73.623167	15.886167	-3.050333
>Amy135_final:1VIW_A-c	4.931125	74.282750	11.157000	12.282200	71.563800	12.493000	10.479000	67.643000	15.819667	7.234000	63.297600	14.684600	4.342750	64.755000	19.281250	3.453143	57.653143	20.093143	-0.514400	62.851000	20.124400	0.809875	54.984625	23.711750	-11.498000	59.092000	21.150000	-7.779000	57.896182	14.729727	-12.624400	63.087800	17.355600	-9.803000	63.685600	21.169600	-4.934000	63.108400	16.572400	-8.172500	66.870000	14.722500	-9.876800	68.802800	18.604600	-1.443667	75.291000	13.052667	-0.153250
>Amy135_final:1VJS_A	13.702600	73.965000	12.749600	10.194000	70.155000	11.362000	9.053750	69.258750	15.688250	7.532600	63.098800	14.057400	3.293000	64.833400	19.350800	4.764000	58.007000	19.870833	-2.008000	63.237222	19.637222	0.641250	55.690875	20.086750	-6.123714	59.103857	20.576857	-8.110000	57.762000	15.421455	-14.319000	62.304833	18.853667	-8.931125	61.803750	23.561000	-5.157800	63.614000	16.470600	-11.350333	66.737333	14.712167	-11.186200	68.427200	19.431600	-0.194500	74.097500	14.552500	-1.292667
>Amy135_final:1W9X_A	13.836400	74.008400	12.731400	10.323000	69.978000	11.416000	9.110000	69.157250	15.830250	7.746600	62.787800	14.051000	3.194200	64.859000	19.595000	4.825333	57.963333	19.838833	-2.084333	63.139333	19.635333	0.663375	55.672750	19.940500	-6.238286	59.127857	20.987571	-8.227455	57.700545	15.512727	-13.677200	62.540800	18.602600	-8.766125	61.722625	23.534750	-5.333800	63.684800	16.526600	-12.456250	66.763625	15.835750	-11.233600	68.545400	19.822600	1.617500	74.283500	12.429375	-0.767200
>Amy135_final:1WP6_A-c	14.227800	73.808400	12.633000	10.069000	70.235000	11.434000	9.067250	69.134500	15.800750	7.803800	62.874400	13.968800	3.072800	64.938600	19.407600	4.635000	58.039500	19.748333	-2.222556	63.284333	19.703222	0.479375	55.922500	19.937625	-6.204286	59.164000	21.021286	-8.219545	57.726818	15.527364	-13.596600	62.358400	18.330800	-8.803125	61.689375	23.365250	-5.196400	63.634200	16.545800	-10.888200	66.455800	14.814400	-10.067000	68.675667	19.432333	0.653000	74.078667	12.375000	-0.083333
>Amy135_final:1WZK_A	11.130000	72.378500	9.496000	8.298500	67.620500	12.380500	7.452500	68.628750	17.332000	6.454600	63.008400	15.258800	1.028333	63.958889	21.604222	4.148833	57.165667	20.845667	-2.105600	59.485400	19.937000	-1.331250	52.700750	24.035375	-12.434200	56.334600	20.697400	-9.479400	56.658200	15.522800	-15.513833	61.343000	17.725500	-11.463000	61.057000	20.956000	-7.319750	61.287250	18.369500	-11.736800	63.505600	15.357800	-13.884400	64.946800	20.144600	-4.223167	73.604000	15.850667	-3.234667
>Amy135_final:1WZL_A	10.773333	72.526333	9.506667	8.187000	67.638500	12.400500	7.431750	68.567000	17.392250	6.388200	63.065800	15.431000	0.967556	63.991778	21.629333	4.038167	57.132833	20.929000	-2.110400	59.600200	20.124600	-1.554125	52.596625	23.867750	-12.565000	56.355600	20.709200	-9.572200	56.692200	15.495200	-15.641500	61.215667	17.820833	-11.567000	61.097000	20.989000	-7.468000	61.310750	18.352500	-11.802000	63.518400	15.343800	-13.965400	64.913600	20.230400	-4.304500	73.639167	15.871000	-3.434500
>Amy135_final:1WZM_A-c	10.669500	72.617000	9.556167	8.291500	67.965000	12.236000	7.407250	68.153250	17.176250	6.371200	62.778200	15.122200	1.208111	63.910889	21.456556	3.974000	56.959167	20.840833	-2.057800	59.423800	19.885200	-1.675500	52.799625	24.154750	-12.457600	56.305600	20.286600	-9.595400	56.530200	15.456000	-15.587333	61.181667	17.772500	-11.641000	61.060000	20.714000	-7.427500	61.227250	18.235000	-11.517800	63.746800	15.265200	-13.987200	64.948200	19.802000	-4.258167	73.445333	16.056000	-3.444000
>Amy135_final:1XGZ_A-c	5.114125	73.357625	10.801500	12.569250	70.626250	12.788250	10.254000	67.768333	15.957000	7.265000	63.245200	14.078800	4.005000	64.828750	18.913250	3.544857	57.918857	19.666857	-0.513400	63.035400	19.830800	0.937750	55.265125	23.523250	-11.535375	60.281250	21.424875	-7.727182	57.822273	14.775182	-12.399500	63.531750	17.693250	-9.354000	64.027000	21.385600	-4.804000	63.172400	16.766600	-8.507000	66.509000	14.387000	-10.276800	69.322200	18.393600	-0.557000	74.069000	13.439000	-0.981000
>Amy135_final:1Z32_X-c	5.298750	73.547125	11.183250	12.486500	70.671750	12.795000	10.330000	67.641667	16.087000	7.270600	63.054800	13.959200	4.157750	64.822500	19.037750	3.791429	57.802286	19.766714	-0.367400	62.988400	19.951600	1.095750	55.162750	23.567125	-11.239125	60.144625	21.359750	-7.477636	57.934818	14.838818	-12.314000	63.176750	17.357250	-9.278400	64.065200	21.328000	-4.515600	63.181600	16.872000	-8.234000	66.495000	14.425500	-10.176800	69.339600	18.334800	-0.283000	74.185500	13.512500	-0.509500
>Amy135_final:1ZJA_A	8.752500	68.487000	11.008500	6.744625	63.800875	12.815750	2.013889	65.105778	21.024444	4.597167	58.181833	19.877667	-1.377000	60.446000	19.728250	-0.244889	53.473778	23.342889	-4.156250	55.980000	19.635750	-5.584625	50.398500	24.802375	-12.139600	57.304600	21.292800	-9.394250	56.683250	15.126500	-16.046833	60.195833	17.668667	-10.973000	61.911000	21.280000	-6.262000	62.067400	17.978800	-10.695500	64.238500	15.609750	-13.696333	65.903000	20.478500	-2.057000	73.978000	14.557167	-1.591000
>Amy135_final:2CPU_A-c	5.051000	73.262250	10.980625	12.509000	70.755750	12.857000	10.293000	67.729667	16.049667	7.149600	63.278000	14.206600	4.020000	64.758500	18.990250	3.561000	57.879143	19.681000	-0.455600	63.005600	19.837800	0.956125	55.218125	23.574000	-11.427000	60.174500	21.456250	-7.711545	57.800545	14.749364	-12.339750	63.674500	17.616250	-9.282800	63.853800	21.347400	-4.718400	63.111800	16.821600	-8.350500	66.482500	14.350500	-10.344200	69.274600	18.347800	-0.546000	74.075000	13.475500	-0.852750
>Amy135_final:2D0F_A-c	12.285400	71.695200	9.152000	8.642000	69.251000	12.584000	7.768000	69.128250	17.237750	6.701000	62.687600	15.542400	1.385667	64.575333	21.745889	4.413000	57.672000	20.391667	-1.694800	60.013600	20.526200	-0.924375	52.719875	23.633750	-11.031222	63.530000	25.184778	-9.342400	57.295800	15.395800	-13.515500	60.797500	17.774000	-11.012000	61.944000	20.760000	-6.548000	61.289200	18.332200	-11.038000	65.094800	15.134000	-13.615833	65.484500	20.215667	-2.517833	70.933333	14.681500	-3.969667
>Amy135_final:2DIE_A-c	14.086800	73.649000	12.621400	10.429000	69.729000	11.359000	9.247000	68.949250	15.740000	7.709800	62.693200	14.311800	3.183400	64.793000	19.500800	4.768500	57.865333	19.992333	-2.021000	63.239889	19.795111	0.669750	55.888250	19.941250	-6.008429	59.129857	21.002286	-8.108000	57.805909	15.596727	-13.504600	62.335000	18.566600	-8.569125	61.904000	23.427500	-5.036000	63.621000	16.676400	-12.481375	66.173000	16.072125	-11.362200	68.549600	19.012400	-0.864500	75.379167	12.604667	0.074333
>Amy135_final:2FH8_A	3.274429	64.880571	20.470429	4.877500	57.411167	19.930167	-0.096667	60.780667	19.784333	-3.393143	54.718714	22.006000	-2.879200	57.099400	25.377800	-4.602400	61.891000	21.512200	-9.783667	61.706000	23.340667	-9.838500	58.524000	26.910500	-15.022833	65.049667	31.199333	-12.901500	69.872750	27.185000	-11.022333	69.817000	22.837333	-8.929400	71.390400	27.561200	-6.895400	66.396400	22.487200	-8.091500	69.716750	19.326250	-7.741167	75.057500	21.897333	1.427667	72.564000	15.203333	1.877000
>Amy135_final:2FHB_A	3.171714	64.940143	20.520429	4.743000	57.364000	19.868167	-0.247000	60.773000	19.723000	-3.718714	54.785571	21.922857	-3.172200	57.233000	25.362800	-4.822200	62.085200	21.554000	-10.047667	61.786667	23.314667	-10.193000	58.668000	26.962500	-15.312167	65.281167	31.281833	-13.056000	70.046750	27.219000	-11.252333	69.898000	22.882000	-9.085000	71.504200	27.610800	-7.064000	66.523000	22.531600	-8.206250	69.855500	19.358000	-7.500250	74.485250	21.879250	1.338000	72.611000	15.158333	1.902500
>Amy135_final:2GJP_A-c	13.635600	73.803000	12.842000	10.363000	69.743000	11.414000	9.157250	69.015500	15.856000	7.864800	62.995200	14.245000	3.215600	64.808000	19.712200	4.720333	57.992167	19.905000	-1.927667	63.186889	19.826778	0.752750	55.836125	19.803875	-5.981429	58.956286	20.864571	-7.963818	57.687545	15.581818	-13.391400	62.128000	18.384600	-9.165500	62.065750	23.911000	-5.125200	63.477200	16.782200	-12.192500	66.244750	15.880375	-10.555400	69.452600	20.033600	1.930250	74.390125	12.642625	-0.968800
>Amy135_final:2GUY_A	10.192000	71.122333	9.365667	6.707667	68.441333	10.440000	7.926333	68.572667	16.809000	6.156800	63.286000	15.520200	1.281556	64.469778	22.207667	3.885000	57.426625	20.340375	-1.707600	59.987800	20.522800	-0.915400	54.182800	22.985200	-12.353000	57.545250	20.112750	-9.384091	56.339182	14.465727	-14.561333	62.934833	17.020667	-11.384000	62.130000	20.907000	-6.822800	61.905200	18.491600	-10.894000	65.340000	15.645600	-13.149000	66.923600	20.092200	-1.665667	73.279333	16.596167	-0.457000
>Amy135_final:2PWE_A-c	8.701500	68.583000	10.946500	6.741125	63.706000	12.791750	2.104222	64.909556	20.987333	4.559833	58.063667	19.897500	-1.295000	60.378000	19.725000	-0.315444	53.380889	23.347556	-4.143750	56.051000	19.625750	-5.747500	50.287000	24.746000	-12.125400	57.145000	21.264600	-9.435625	56.677750	15.017000	-16.104333	61.580667	19.162167	-11.037000	61.841000	21.229000	-6.224200	62.016200	18.046200	-10.597750	64.261250	15.520000	-12.772500	66.093000	21.654167	-1.890333	73.864500	14.512833	-1.318000
>Amy135_final:2PWF_A-c	8.898000	68.443500	10.925500	6.802750	63.691875	12.756625	2.114667	65.026778	20.974111	4.599000	58.156500	19.804167	-1.287500	60.404500	19.640500	-0.296667	53.465333	23.382111	-4.141250	56.061250	19.644000	-5.657500	50.458125	24.750125	-12.084000	57.314200	21.264000	-9.359250	56.659500	15.122500	-15.946667	60.413500	17.600500	-10.941000	62.118000	21.238000	-6.189000	62.152600	18.029400	-10.560000	64.306000	15.613000	-13.142000	65.835667	21.230000	-1.787333	73.913000	14.359833	-1.257000
>Amy135_final:2PWG_A-c	8.818000	68.541500	10.924500	6.758875	63.851000	12.935750	2.161667	65.114667	20.999778	4.607167	58.267500	19.966500	-1.236000	60.448250	19.649500	-0.157667	53.527778	23.399889	-4.037250	56.073250	19.706500	-5.502375	50.377875	24.779500	-11.988800	57.307400	21.375400	-9.386250	56.737500	15.199625	-15.918833	60.517667	17.740000	-10.796000	61.943000	21.353000	-6.134200	62.134200	17.984800	-10.674500	64.247750	15.601000	-12.956167	65.839167	21.436667	-1.775667	73.801167	14.343667	-1.399000
>Amy135_final:2TAA_A-c	11.692667	70.643000	9.460333	6.239000	68.634000	10.441667	7.964000	69.364000	16.921000	7.458200	63.977400	16.201600	0.735889	65.197000	20.944333	3.452875	57.801125	20.386375	-2.071000	61.057800	19.770400	-2.704800	54.967800	22.766800	-9.592000	61.063000	21.359000	-8.681000	56.186909	15.615000	-15.352667	61.884667	14.479000	-12.318000	63.578000	19.309000	-8.229600	64.202800	16.467000	-12.814800	67.539800	14.356000	-14.581800	68.168200	19.692200	-2.776833	74.209167	17.042667	0.006000
>Amy135_final:2WAN_A-c	11.657400	69.773800	8.532000	7.282500	64.759167	10.561833	8.141500	67.822000	16.744750	6.774000	62.047600	15.167200	1.277778	64.346556	21.386778	3.473333	56.795667	20.590000	-1.599500	59.478500	20.708500	-4.752714	53.631286	22.235429	-15.598667	55.980500	19.744333	-11.128000	55.860778	14.332778	-16.079200	61.295200	14.929000	-12.656000	62.714000	19.872500	-7.794625	62.566125	17.501250	-13.670750	65.688000	14.404000	-15.221667	66.654000	19.727833	-2.451167	74.740333	16.452667	-2.190667
>Amy135_final:2Y4S_A	2.127333	64.820778	20.961556	4.362167	57.402167	20.148500	-1.873600	61.000800	20.563600	-4.095000	54.542000	22.154143	-4.442400	56.980800	25.570000	-6.752000	63.555000	21.313250	-10.843000	61.632000	23.086000	-10.811500	58.502000	26.793000	-15.247000	66.067000	28.920000	-14.078750	69.615000	26.290250	-11.724333	69.450000	22.041333	-9.377500	70.623000	25.847500	-7.568000	67.974000	23.323000	-8.100200	68.811000	18.136600	-7.913333	74.864833	21.480333	0.485667	72.378333	15.255333	-0.360000
>Amy135_final:2Z1K_A-c	12.762000	69.047000	12.213000	8.588000	68.222500	12.360500	6.285750	68.792875	19.000875	6.680125	63.376500	13.944000	1.370667	64.278222	21.643444	4.242167	57.396167	20.229000	-1.933800	59.946000	19.991600	-1.267250	52.604875	23.068875	-11.650375	62.613625	24.564125	-8.683000	57.202800	15.062400	-15.426273	59.421000	14.540000	-11.590000	61.677000	19.974000	-7.031000	61.444250	18.084250	-10.143500	64.440000	15.504500	-13.947833	65.189833	19.768667	-3.480800	72.822400	16.467800	-2.123200
>Amy135_final:2ZE0_A-c	11.264167	72.383667	6.869000	8.161000	69.466000	11.115000	7.560750	69.887750	15.837750	6.082500	64.907500	15.232500	1.207333	65.886333	20.686222	4.134333	58.948333	20.234167	-2.166800	61.278400	19.728200	-1.356111	54.491444	24.591333	-12.768600	58.059400	21.319200	-10.156400	57.648400	15.885800	-15.680125	62.169125	16.032875	-11.424000	62.681000	20.898000	-7.149000	62.000400	18.094400	-11.901400	64.542000	15.010400	-13.519667	66.479833	20.947167	-3.221250	74.091750	14.735250	-3.454000
>Amy135_final:2ZIC_A	11.215167	73.781500	7.737667	7.701000	68.581500	10.721500	7.779750	68.892000	15.857250	5.903250	63.632250	14.321750	1.143444	64.960889	20.480000	3.883500	57.966667	19.836500	-2.289000	60.414200	19.500400	-0.874333	53.420556	23.701000	-10.161800	62.821800	25.110400	-10.352200	56.888800	15.556200	-16.493667	59.983167	17.355667	-11.498000	61.608000	21.013000	-7.265600	60.984200	18.203400	-11.280250	64.003250	15.337000	-12.209000	66.032000	20.188000	-4.248667	74.010167	14.172500	-3.057500
>Amy135_final:2ZID_A	12.274667	73.357833	8.213000	8.546000	68.217000	10.967500	8.697000	68.384000	16.137250	6.600000	63.196500	14.540250	1.743111	64.695889	20.594889	4.258000	57.628667	19.895833	-1.822400	60.307800	19.526400	-0.700333	53.118556	23.559556	-10.173800	62.637600	25.019200	-9.868600	57.024800	15.480200	-16.000333	60.041500	17.157667	-11.128000	61.840000	20.865000	-6.807000	60.988800	18.200800	-10.593750	64.162000	15.191500	-11.589333	66.038667	20.164000	-3.322167	74.008000	14.459500	-1.482667
>Amy135_final:3AXH_A-c	11.588500	72.275167	8.233167	7.894000	68.487500	10.842000	8.043000	69.405250	16.095750	6.374500	63.785125	12.876125	1.574000	65.467556	20.950111	4.180833	58.583167	19.778167	-1.859800	60.951800	19.511800	-0.419111	53.884000	23.876222	-12.526200	57.666400	21.506800	-10.014800	57.391800	15.542200	-15.419333	61.953833	16.785667	-11.345000	62.192000	21.426000	-7.029000	61.461000	18.708600	-10.717000	64.789500	16.483500	-11.776000	66.592667	20.868667	-1.432167	73.653333	14.211500	-1.590333
>Amy135_final:3BH4_A-c	13.918000	73.939800	12.493600	10.402000	70.041000	11.325000	9.248500	69.250250	15.684250	7.534000	63.032000	14.173400	3.319000	65.017200	19.294400	4.800333	58.161167	19.890000	-1.952556	63.196222	19.609667	0.644750	56.021250	20.183500	-5.923143	59.096143	20.904143	-7.863455	57.806364	15.397545	-14.490333	62.337500	18.424000	-8.586125	61.641000	23.261375	-4.949800	63.713200	16.446000	-11.086500	66.666333	14.388167	-11.007800	68.341000	19.415400	-0.148000	74.021000	13.757667	-0.778600
>Amy135_final:3BLK_A-c	5.448875	73.599625	11.087250	12.688750	70.765500	12.753000	10.453333	67.806333	15.984667	7.577200	63.162600	14.201600	4.164750	64.800750	19.084750	3.783714	57.775000	19.698571	-0.371800	62.985000	20.093200	1.024750	54.978000	23.490000	-11.292125	60.030875	21.490875	-7.639909	57.874727	14.824182	-12.353250	63.126750	17.428000	-9.378200	64.051400	21.499400	-4.654200	63.198600	16.918800	-8.227500	66.643000	14.458000	-10.266600	69.464800	18.469000	-0.360500	74.315500	13.613000	-0.550250
>Amy135_final:3BLP_X-c	5.451125	73.494875	11.140125	12.634250	70.635000	12.708000	10.408667	67.698333	16.018333	7.701400	63.040200	14.325000	4.204750	64.831000	19.136250	3.811571	57.818714	19.742714	-0.321800	62.985400	20.022200	1.125625	55.030625	23.546125	-11.125000	60.172500	21.506875	-7.421545	57.907364	14.872182	-12.264750	63.668250	17.714750	-9.186400	64.043000	21.490800	-4.492800	63.193200	16.890200	-8.199500	66.601500	14.455000	-10.127800	69.393600	18.362800	-0.348000	74.236500	13.541500	-0.470000
>Amy135_final:3BMV_A-c	10.555750	71.951500	10.200500	7.088400	68.926000	11.813800	7.763000	68.953000	18.120500	6.305600	63.401400	16.075000	1.211778	64.716778	22.596667	4.274333	57.857167	20.886333	-1.954000	60.603200	20.833000	-1.267000	55.010000	23.637500	-12.534400	57.664800	20.460600	-9.061091	56.626273	14.632364	-14.715167	62.846333	17.650000	-11.067000	62.215000	21.271000	-6.585200	62.099600	18.753400	-11.145200	64.915800	15.834200	-12.979800	66.237200	21.017200	-2.764250	73.869750	18.395250	-1.145000
>Amy135_final:3CZK_A	7.033800	69.902600	17.760000	6.216000	65.828000	16.768000	1.205778	65.534778	21.367111	3.289000	59.876333	19.933667	-0.811000	60.305000	21.747000	-1.731444	54.492000	23.236111	-6.577000	58.197500	19.195000	-7.720000	55.255600	23.161800	-13.698750	58.966250	18.862750	-9.930000	58.642200	14.332200	-16.067833	62.147167	14.448000	-12.595000	63.673000	18.959000	-7.937750	62.929500	17.627500	-10.455000	66.006500	14.558500	-14.404500	67.857500	18.356833	-3.548833	74.278667	14.846667	-2.429000
>Amy135_final:3DC0_A-c	13.270667	69.360667	8.671333	11.174000	68.865000	12.264000	10.075750	68.132500	16.530500	7.632800	63.396000	14.543400	3.327000	64.896600	19.762800	4.471571	57.850000	19.959714	-0.096500	61.018500	20.082500	1.673545	54.680000	24.553545	-8.831667	58.794000	20.378333	-7.971000	57.494250	14.804250	-12.739000	61.381200	17.795600	-8.081250	62.515250	22.004250	-4.407400	62.687200	17.618600	-11.141667	65.478167	14.924000	-11.100400	67.273400	19.575600	0.629857	74.857571	14.144571	-0.488400
>Amy135_final:3DHP_A-c	5.468250	73.345875	11.147375	12.656750	70.498250	12.702750	10.369667	67.688333	16.025000	7.138800	62.710200	14.603600	4.232500	64.791500	19.099000	3.799429	57.773571	19.746286	-0.326600	62.962400	20.027400	1.093750	55.061500	23.526125	-11.228750	60.110000	21.411250	-7.494273	57.866455	14.856818	-12.231000	63.724750	17.564250	-9.276800	64.093800	21.409800	-4.564400	63.194000	16.885400	-8.220000	66.564000	14.440500	-10.248800	69.296200	18.391200	-0.411500	74.198500	13.551000	-0.481250
>Amy135_final:3EDE_A	10.698000	71.199000	10.361000	7.043400	68.295600	10.333600	7.347500	68.312500	16.044000	6.187800	63.120800	14.947000	0.711000	64.721667	21.283778	3.744500	57.939000	20.151333	-2.391800	59.489200	20.200000	-1.009200	53.388400	22.723000	-13.138400	56.829000	20.265800	-10.968000	57.657000	14.758400	-17.712250	61.592750	18.772750	-11.954000	61.565000	20.797000	-7.745750	61.282000	18.219250	-11.551400	63.910200	14.767200	-7.080000	66.937200	15.590600	-2.363500	71.952000	16.553000	-1.901000
>Amy135_final:3EDF_A	10.715000	71.161000	10.425000	7.084400	68.228800	10.387600	7.372500	68.230500	16.080500	6.253200	63.040200	14.978800	0.758889	64.620000	21.314778	3.768000	57.801500	20.171167	-2.323200	59.433000	20.245000	-0.988200	53.302400	22.774800	-13.118200	56.782600	20.381600	-10.997400	57.612800	14.790200	-17.725125	61.491625	18.912500	-11.902000	61.513000	20.892000	-7.715750	61.259250	18.316250	-11.520400	63.851600	14.884000	-7.084400	66.885800	15.646600	-2.286500	71.879000	16.647000	-1.823000
>Amy135_final:3GBD_A-c	12.090167	71.928000	7.932500	8.081500	68.283000	11.004000	7.917750	69.288500	16.133500	6.621875	63.547500	12.851500	1.610667	64.793111	20.887111	4.145667	57.924333	19.709833	-1.746750	60.126750	19.652000	-0.544333	53.158667	23.347556	-12.345200	57.055600	21.057200	-10.102400	57.470200	15.397200	-14.810800	60.187600	17.289800	-11.004000	61.601000	21.031000	-6.799400	61.104000	18.019800	-11.315000	63.963600	15.304800	-12.745667	65.794333	22.128333	-2.281833	73.779000	14.729000	-2.243000
>Amy135_final:3L2L_A-c	5.336625	73.337875	11.057250	12.520250	70.663500	12.770000	10.222667	67.797333	16.064667	6.425800	63.324200	14.267600	4.044500	64.790250	19.016750	3.540714	57.809714	19.686857	-0.579000	62.884400	19.926800	0.927375	55.194875	23.522875	-11.429250	60.117125	21.514125	-7.789545	57.787273	14.839455	-12.755500	63.517000	17.214000	-9.533800	64.008400	21.449000	-4.856200	63.199800	16.897400	-8.496000	66.490500	14.427000	-10.448200	69.246400	18.465200	-0.210000	73.836000	13.907000	-1.066250
>Amy135_final:3OLD_A-c	5.296250	73.340750	11.227750	12.584250	70.637250	12.829500	10.295000	67.817667	16.030333	7.424000	63.242400	14.186400	4.013750	64.772750	18.982000	3.647143	57.846857	19.730000	-0.453600	62.921400	19.951000	0.979250	55.122875	23.569750	-11.372125	59.988000	21.411500	-7.636091	57.801091	14.858545	-12.369500	63.068500	17.499750	-9.361000	63.885400	21.384600	-4.699400	63.070600	16.867000	-8.309500	66.411000	14.409500	-10.315800	69.125400	18.360400	-0.774500	74.215000	13.590500	-0.647500
>Amy135_final:3UEQ_A-c	8.382000	76.170333	8.744000	7.443500	69.289000	9.977500	7.143500	70.209500	16.544000	5.427000	65.965000	15.996000	3.160000	64.469000	18.634000	2.915000	59.729500	19.618750	-2.073000	60.490667	20.952000	-1.542444	54.136333	22.859556	-14.464000	57.999400	19.792800	-10.932600	57.665800	14.842400	-17.412500	60.763000	15.391000	-13.151000	62.731000	19.881000	-7.937400	62.379800	17.578200	-13.011500	65.312167	13.437167	-14.120200	67.058200	18.687000	-4.713333	73.895333	14.636500	-3.613833
>Amy135_final:3VM5_A	4.961500	73.415750	11.206875	12.235750	70.979000	12.712000	9.879000	67.933500	15.575000	7.098400	63.826200	14.226200	4.120750	64.852750	19.245250	3.567143	57.754571	19.466571	-0.598800	62.849200	19.940400	0.956500	55.131125	23.333750	-11.578750	59.743250	20.946625	-7.707818	57.741545	14.742455	-11.802500	63.088500	17.407000	-9.294200	63.605000	21.531200	-4.722400	62.954200	16.886600	-8.165500	66.444000	14.497500	-9.054000	68.923500	18.217500	-0.344000	73.887000	13.907000	-1.206750
>Amy135_final:3VM7_A	10.416000	71.714333	9.973667	5.683125	69.201125	9.979875	7.623333	68.681000	16.497000	6.147600	63.315400	15.664400	1.140333	64.710667	22.242111	3.964000	57.897667	20.624500	-1.616500	59.980000	20.697000	-1.051600	54.288200	23.143800	-12.821800	58.101800	20.084000	-9.101778	57.302889	14.795778	-15.494750	62.357750	14.828625	-11.659000	62.624000	20.988000	-6.554400	62.770400	18.319800	-10.905400	65.504000	15.544200	-12.071667	66.905667	20.990667	-2.169500	73.204500	16.792000	-0.644000
>Amy135_final:4AIE_A-c	8.559500	68.254500	10.570500	8.278000	68.754000	15.655250	6.562000	63.490000	14.114500	3.976667	57.827000	19.595167	-1.814250	60.209250	19.379000	-0.647000	53.400444	23.245000	-4.321000	55.213250	19.556000	-5.779167	50.907833	23.863833	-12.604000	57.353400	20.539800	-9.978400	57.207600	14.982000	-14.933833	61.355833	15.871667	-11.362000	61.854000	20.453000	-6.985000	61.229400	17.878000	-11.261000	64.069800	14.684000	-11.879333	66.169667	20.061333	-3.275667	74.247667	14.099333	-2.251667
>Amy135_final:4CGT_A-c	10.725000	71.356250	9.976500	7.267800	68.529600	11.462600	7.589250	68.431750	17.870000	6.566800	63.001000	15.498200	1.295556	63.968778	21.984111	4.661333	57.235667	20.575333	-1.236500	59.407250	20.868750	-0.258375	52.778000	22.906375	-10.376800	62.332400	24.439400	-9.293182	56.553091	13.790182	-15.015500	62.615000	17.129833	-11.202000	62.096000	20.625000	-6.719000	61.758400	18.212800	-11.580800	64.859600	15.184800	-13.397000	66.201600	20.141400	-2.670667	73.843667	17.968667	-2.632200
>Amy135_final:4E2O_A-c	12.350600	71.237400	9.150400	7.883833	67.931167	10.580167	8.321500	67.744500	16.565000	6.489000	62.707400	15.598200	1.209444	64.344444	21.895667	3.788375	57.064750	20.140000	-1.741000	59.886600	20.528000	-1.272200	52.977200	22.838000	-12.542400	57.627400	20.210400	-9.513400	57.680600	15.177400	-15.584167	60.743167	17.019500	-10.622000	62.059000	20.843000	-6.515250	61.713250	18.205250	-9.853250	65.004000	15.490500	-10.893000	66.901000	20.051500	-0.564500	73.641000	15.751833	-1.664833
>Amy135_final:4FLO_A-c	9.171500	76.080667	9.686833	8.065333	69.023500	10.109667	7.647000	70.170250	16.639750	5.877000	65.913000	16.084000	3.483000	64.497000	18.644000	3.168750	59.856750	19.753250	-1.834667	60.732667	21.050667	-1.547333	54.389333	23.006889	-14.349400	58.644600	19.773000	-10.867800	58.057800	14.908600	-17.262333	61.667000	15.416167	-12.802000	63.214000	19.813000	-7.540000	62.723000	17.596800	-12.545833	65.822167	13.477667	-13.754000	67.467000	18.687400	-4.159500	74.111500	14.485500	-3.100000
>Amy135_final:4FLQ_A-c	8.823667	75.679833	8.495500	7.931833	69.131500	10.053167	7.550500	70.319250	16.616250	5.738000	66.079000	16.064000	3.226000	64.705000	18.553000	3.013500	60.031750	19.597500	-1.955667	60.929667	21.002000	-1.646667	54.530667	23.039667	-14.372600	58.778600	19.619600	-10.965000	58.189400	14.859000	-17.412333	61.521000	15.371000	-13.063000	63.641000	19.546000	-7.875600	62.801400	17.355200	-12.514333	66.057167	12.930167	-13.810000	67.877000	18.140400	-4.129500	74.283167	14.442167	-3.165167
>Amy135_final:4FLR_A-c	7.556500	70.432500	16.492250	5.776000	66.123000	15.977000	3.509000	64.535000	18.571000	3.124500	59.909250	19.659250	-1.869333	60.789000	20.928000	-1.599556	54.471778	23.006778	-7.313750	57.917000	18.725250	-7.915800	54.639600	23.168600	-14.368600	58.807000	19.720800	-10.854200	58.200800	14.892800	-17.280667	61.380333	15.455000	-12.859000	63.511000	19.649000	-7.644400	62.785000	17.447200	-12.456667	65.843333	13.154667	-8.673500	67.308667	21.853333	-4.269000	74.309333	14.477167	-3.044500
>Amy135_final:4FLS_A-c	8.913667	76.331333	9.191167	8.236833	69.176333	9.864333	7.505250	70.280750	16.448250	5.751000	66.023000	15.994000	3.314000	64.685000	18.576000	3.035500	59.986000	19.503000	-2.000667	60.752333	20.830000	-1.575111	54.409111	22.768111	-8.143200	54.416400	22.864200	-10.750600	58.055000	14.345800	-17.202500	61.289000	14.913167	-12.947000	63.401000	19.229000	-7.683600	62.722800	17.183400	-12.719500	65.887167	12.890167	-14.174800	67.694600	17.938200	-4.375000	74.427000	14.346500	-3.196000
>Amy135_final:4GI6_A-c	11.684333	71.290667	9.102667	8.439500	68.592000	11.176500	8.098250	69.286500	16.309750	6.514625	63.647375	12.976750	1.779222	64.753333	21.167222	4.415833	57.884333	19.928833	-1.539250	60.195000	19.822000	-0.513889	53.198889	23.447556	-10.471167	62.450167	25.821500	-9.721750	56.432625	15.240875	-16.483167	61.335333	18.762167	-11.274000	61.573000	21.476000	-6.463800	61.692600	18.145000	-10.963000	63.905500	15.736250	-6.786600	67.205000	15.939200	-2.421167	73.854833	14.719833	-1.693000
>Amy135_final:4GIN_A-c	8.626500	68.031000	11.038000	8.382500	69.087000	16.177000	6.756000	63.357500	13.209750	4.558167	57.814167	20.506833	-1.297750	60.065500	20.233500	-0.863444	53.318222	24.328444	-4.157250	55.813250	20.372250	-6.216000	50.710875	25.550875	-12.082800	57.333200	21.674200	-9.466000	56.081125	15.623750	-15.702333	60.853000	18.663000	-10.763000	61.910000	21.415000	-5.966400	61.880000	18.239600	-10.520250	64.008250	15.778250	-13.530167	65.822167	20.552833	-1.712167	73.491167	14.278167	-1.279000
>Amy135_final:4H2C_A-c	8.721500	67.878000	11.082000	8.478250	69.060750	16.156250	6.817875	63.309875	13.197625	4.590333	57.836833	20.535833	-1.281750	60.056500	20.231250	-0.845444	53.292333	24.301111	-4.198000	55.901000	20.326500	-6.305375	50.779250	25.430875	-12.083400	57.395400	21.628600	-9.479375	56.061625	15.614875	-15.657167	60.977667	18.555333	-10.747000	61.943000	21.343000	-5.925200	61.904800	18.200000	-10.482250	64.050250	15.745750	-13.472167	65.929167	20.547667	-1.662000	73.529833	14.215000	-1.205000
>Amy135_final:6CGT_A-c	10.384250	71.904000	10.045250	7.143200	68.801400	11.583400	7.943000	68.749250	17.868250	6.499800	63.076600	15.849000	1.319667	64.332889	22.177444	4.443167	57.522833	20.610333	-1.559250	59.688000	20.897000	-0.516500	53.249000	23.127625	-12.769000	57.705600	20.037400	-9.259636	56.841727	14.087727	-15.296833	62.452500	17.268500	-11.272000	62.479000	20.926000	-6.876000	61.932000	18.616400	-11.528000	64.986200	15.395800	-13.573200	66.290000	20.461400	-2.587000	74.249333	18.295667	-2.598400
>Amy135_final:8CGT_A-c	10.689750	71.832000	10.073500	7.234400	68.760400	11.708800	8.011500	68.785750	17.922750	6.456600	63.251600	15.682400	1.365778	64.439444	22.184444	4.533500	57.596500	20.699500	-1.342500	59.762500	21.264500	-0.309125	53.242750	23.072875	-12.633200	57.715000	20.180200	-9.231545	56.902636	14.214000	-14.997000	62.720000	17.507000	-11.223000	62.467000	21.023000	-6.717600	61.986600	18.616600	-11.543800	65.032000	15.466600	-13.300200	66.413400	20.591600	-2.616667	74.348333	18.235000	-2.444200
[truncated: 491 more columns]
